# Supplementary material for: The transformation mechanisms among cuboctahedra, Ino's decahedra and icosahedra structures of magic-size gold nanoclusters
Source: Nanoscale Adv. 2026 May 19. Online ahead of print. doi: 10.1039/d6na00012f (PMC13185000; doi:10.1039/d6na00012f)
Supplement: NA-OLF-D6NA00012F-s001 [file NA-OLF-D6NA00012F-s001.zip › SupportingInformation/SI.aux]

\relax 
\providecommand\babel@aux[2]{}
\@nameuse{bbl@beforestart}
\providecommand\hyper@newdestlabel[2]{}
\providecommand\HyField@AuxAddToFields[1]{}
\providecommand\HyField@AuxAddToCoFields[2]{}
\babel@aux{english}{}
\@writefile{toc}{\contentsline {subsection}{\numberline {S1}Trainig Dataset}{2}{subsection.0.1}\protected@file@percent }
\@writefile{lot}{\contentsline {table}{\numberline {SI}{\ignorespaces INCAR parameters used for a non-spin-polarized DFT calculation of Au}}{2}{table.caption.1}\protected@file@percent }
\providecommand*\caption@xref[2]{\@setref\relax\@undefined{#1}}
\newlabel{Si-tab:vasp_incar_au_static}{{SI}{2}{INCAR parameters used for a non-spin-polarized DFT calculation of Au}{table.caption.1}{}}
\newlabel{Si-tab:vasp_incar_au_static@cref}{{[table][1][]SI}{[1][2][]2}}
\@writefile{lof}{\contentsline {figure}{\numberline {S1}{\ignorespaces Histogram for the size of structures in the training dataset.}}{2}{figure.caption.2}\protected@file@percent }
\newlabel{Si-img:hist_nat}{{S1}{2}{Histogram for the size of structures in the training dataset}{figure.caption.2}{}}
\newlabel{Si-img:hist_nat@cref}{{[figure][1][]S1}{[1][2][]2}}
\@writefile{lof}{\contentsline {figure}{\numberline {S2}{\ignorespaces Histogram for the energy of structures in the training dataset}}{2}{figure.caption.3}\protected@file@percent }
\newlabel{Si-img:hist_ener}{{S2}{2}{Histogram for the energy of structures in the training dataset}{figure.caption.3}{}}
\newlabel{Si-img:hist_ener@cref}{{[figure][2][]S2}{[1][2][]2}}
\@writefile{lof}{\contentsline {figure}{\numberline {S3}{\ignorespaces Correlation of the energies calculated by the MLIP for the structures excluded from the training dataset of the MLIP.}}{2}{figure.caption.4}\protected@file@percent }
\newlabel{Si-img:large_corr}{{S3}{2}{Correlation of the energies calculated by the MLIP for the structures excluded from the training dataset of the MLIP}{figure.caption.4}{}}
\newlabel{Si-img:large_corr@cref}{{[figure][3][]S3}{[1][2][]2}}
\@writefile{toc}{\contentsline {subsection}{\numberline {S2}Saddle Point Search}{2}{subsection.0.2}\protected@file@percent }
\@writefile{lof}{\contentsline {figure}{\numberline {S4}{\ignorespaces Example Python code for performing biased MH with an MLIP and Laplace fingerprint biasing within the ASE framework.}}{3}{figure.caption.5}\protected@file@percent }
\newlabel{Si-fig:BiasedMH}{{S4}{3}{Example Python code for performing biased MH with an MLIP and Laplace fingerprint biasing within the ASE framework}{figure.caption.5}{}}
\newlabel{Si-fig:BiasedMH@cref}{{[figure][4][]S4}{[1][2][]3}}
\@writefile{lot}{\contentsline {table}{\numberline {SII}{\ignorespaces Bias weight ($\omega $ in biased MH for the high-symmetry transformations}}{3}{table.caption.6}\protected@file@percent }
\newlabel{Si-tab:BiasVals}{{SII}{3}{Bias weight ($\omega $ in biased MH for the high-symmetry transformations}{table.caption.6}{}}
\newlabel{Si-tab:BiasVals@cref}{{[table][2][]SII}{[1][3][]3}}
\@writefile{lot}{\contentsline {table}{\numberline {SIII}{\ignorespaces Parameters used for the nudged elastic band calculation with MLIP for 21 images, optimized using the FIRE algorithm}}{3}{table.caption.7}\protected@file@percent }
\newlabel{Si-tab:neb_parameters}{{SIII}{3}{Parameters used for the nudged elastic band calculation with MLIP for 21 images, optimized using the FIRE algorithm}{table.caption.7}{}}
\newlabel{Si-tab:neb_parameters@cref}{{[table][3][]SIII}{[1][3][]3}}
\@writefile{lot}{\contentsline {table}{\numberline {SIV}{\ignorespaces INCAR parameters used for the nudged elastic band calculation of Au. The higher spring constant value compared to MLIP nudged elastic band calculation (\cref  {Si-tab:neb_parameters}) is due to a lower number of images}}{3}{table.caption.8}\protected@file@percent }
\newlabel{Si-tab:vasp_neb_incar}{{SIV}{3}{INCAR parameters used for the nudged elastic band calculation of Au. The higher spring constant value compared to MLIP nudged elastic band calculation (\cref {Si-tab:neb_parameters}) is due to a lower number of images}{table.caption.8}{}}
\newlabel{Si-tab:vasp_neb_incar@cref}{{[table][4][]SIV}{[1][3][]3}}
\@writefile{lot}{\contentsline {table}{\numberline {SV}{\ignorespaces Input parameters of COMPASS calculations}}{3}{table.caption.9}\protected@file@percent }
\newlabel{Si-tab:compassParams}{{SV}{3}{Input parameters of COMPASS calculations}{table.caption.9}{}}
\newlabel{Si-tab:compassParams@cref}{{[table][5][]SV}{[1][3][]3}}
\citation{blum2009ab,marek2014elpa}
\@writefile{toc}{\contentsline {subsection}{\numberline {S3}Ionized NEB of Au$_{55}$}{4}{subsection.0.3}\protected@file@percent }
\newlabel{Si-sec:IonizedNEB}{{S3}{4}{Ionized NEB of Au$_{55}$}{section*.10}{}}
\newlabel{Si-sec:IonizedNEB@cref}{{[subsection][3][0]S3}{[1][4][]4}}
\@writefile{lot}{\contentsline {table}{\numberline {SVI}{\ignorespaces FHI-aims parameters used for NEB calculations of ionized Au$_{55}$}}{4}{table.caption.11}\protected@file@percent }
\newlabel{Si-tab:fhi-aims_neb_params}{{SVI}{4}{FHI-aims parameters used for NEB calculations of ionized Au$_{55}$}{table.caption.11}{}}
\newlabel{Si-tab:fhi-aims_neb_params@cref}{{[table][6][]SVI}{[1][4][]4}}
\@writefile{lot}{\contentsline {table}{\numberline {SVII}{\ignorespaces RMSD values (\r A) for each image relative to the corresponding structure in the neutral Au$_{55}$ high-symmetry transformation pathway.}}{4}{table.caption.12}\protected@file@percent }
\newlabel{Si-tab:RMSD}{{SVII}{4}{RMSD values (\AA ) for each image relative to the corresponding structure in the neutral Au$_{55}$ high-symmetry transformation pathway}{table.caption.12}{}}
\newlabel{Si-tab:RMSD@cref}{{[table][7][]SVII}{[1][4][]4}}
\@writefile{lot}{\contentsline {table}{\numberline {SVIII}{\ignorespaces Minimum and maximum atomic displacements in \r {A} during Au$_{55}$ high-symmetry transformations calculated with FHI-Aims for different ionization states, excluding the innermost atom. The values in parentheses are from table 2, i.e. were obtained from MLIP calculations.}}{4}{table.caption.13}\protected@file@percent }
\newlabel{Si-tab:atom_movement}{{SVIII}{4}{Minimum and maximum atomic displacements in \r {A} during Au$_{55}$ high-symmetry transformations calculated with FHI-Aims for different ionization states, excluding the innermost atom. The values in parentheses are from table 2, i.e. were obtained from MLIP calculations}{table.caption.13}{}}
\newlabel{Si-tab:atom_movement@cref}{{[table][8][]SVIII}{[1][4][]4}}
\@writefile{lof}{\contentsline {figure}{\numberline {S5}{\ignorespaces The energy of NEB pathways calculated using FHI-aims for different ionization states of Au$_{55}$ for the O$_h$ $\rightarrow $ I$_h$ (top) and I-D$_{5h}$ $\rightarrow $ I$_h$ (bottom) transformations. The values in the legend indicate the corresponding barrier heights for each ionization state.}}{4}{figure.caption.14}\protected@file@percent }
\newlabel{Si-fig:ener_co_dh_ics}{{S5}{4}{The energy of NEB pathways calculated using FHI-aims for different ionization states of Au$_{55}$ for the O$_h$ $\rightarrow $ I$_h$ (top) and I-D$_{5h}$ $\rightarrow $ I$_h$ (bottom) transformations. The values in the legend indicate the corresponding barrier heights for each ionization state}{figure.caption.14}{}}
\newlabel{Si-fig:ener_co_dh_ics@cref}{{[figure][5][]S5}{[1][4][]4}}
\@writefile{toc}{\contentsline {subsection}{\numberline {S4}Global Optimization}{5}{subsection.0.4}\protected@file@percent }
\@writefile{lot}{\contentsline {table}{\numberline {SIX}{\ignorespaces Parameters used for the Minima Hopping global optimization run}}{5}{table.caption.15}\protected@file@percent }
\newlabel{Si-tab:minimahopping_params}{{SIX}{5}{Parameters used for the Minima Hopping global optimization run}{table.caption.15}{}}
\newlabel{Si-tab:minimahopping_params@cref}{{[table][9][]SIX}{[1][5][]5}}
\@writefile{lot}{\contentsline {table}{\numberline {SX}{\ignorespaces INCAR parameters used for a spin-polarized DFT calculation of gold with dipole corrections. To disable geometry optimization for single-point calculations, NSW was set to zero}}{5}{table.caption.16}\protected@file@percent }
\newlabel{Si-tab:vasp_incar_au_dipole}{{SX}{5}{INCAR parameters used for a spin-polarized DFT calculation of gold with dipole corrections. To disable geometry optimization for single-point calculations, NSW was set to zero}{table.caption.16}{}}
\newlabel{Si-tab:vasp_incar_au_dipole@cref}{{[table][10][]SX}{[1][5][]5}}
\@writefile{toc}{\contentsline {subsection}{\numberline {S5}Energy Profiles Along Low-Frequency Mode}{6}{subsection.0.5}\protected@file@percent }
\@writefile{lof}{\contentsline {figure}{\numberline {S6}{\ignorespaces The energy profile for the saddle points of LJ-O$_h$ $\rightarrow $ LJ-I$_h$ (a), LJ-I-D$_{5h}$ $\rightarrow $ LJ-I$_h$ (b), Au-O$_h$ $\rightarrow $ Au-I$_h$ (c), Au-I-D$_{5h}$ $\rightarrow $ Au-I$_h$ (d) transformations displaced parallel to the softest positive mode. The negative sign of the \textit  {displacement amplitude x} represents a displacement antiparallel to the softest positive mode.}}{6}{figure.caption.17}\protected@file@percent }
\newlabel{Si-img:M7AuLjFcDh}{{S6}{6}{The energy profile for the saddle points of LJ-O$_h$ $\rightarrow $ LJ-I$_h$ (a), LJ-I-D$_{5h}$ $\rightarrow $ LJ-I$_h$ (b), Au-O$_h$ $\rightarrow $ Au-I$_h$ (c), Au-I-D$_{5h}$ $\rightarrow $ Au-I$_h$ (d) transformations displaced parallel to the softest positive mode. The negative sign of the \textit {displacement amplitude x} represents a displacement antiparallel to the softest positive mode}{figure.caption.17}{}}
\newlabel{Si-img:M7AuLjFcDh@cref}{{[figure][6][]S6}{[1][6][]6}}
\@writefile{lof}{\contentsline {subfigure}{\numberline{(a)}{\ignorespaces {}}}{6}{subfigure.6.1}\protected@file@percent }
\@writefile{lof}{\contentsline {subfigure}{\numberline{(b)}{\ignorespaces {}}}{6}{subfigure.6.2}\protected@file@percent }
\@writefile{lof}{\contentsline {subfigure}{\numberline{(c)}{\ignorespaces {}}}{6}{subfigure.6.3}\protected@file@percent }
\@writefile{lof}{\contentsline {subfigure}{\numberline{(d)}{\ignorespaces {}}}{6}{subfigure.6.4}\protected@file@percent }
\@writefile{toc}{\contentsline {subsection}{\numberline {S6}Role of Soft Modes in and asymmetric Transformations}{7}{subsection.0.6}\protected@file@percent }
\@writefile{lof}{\contentsline {figure}{\numberline {S7}{\ignorespaces The angles between the vector connecting the initial structure to the asymmetric transformation saddle point and each vibrational mode are shown. Columns correspond to the initial structures: O$_h$ (left), I-D$_{5h}$ (middle), and I$_h$ (right). Rows correspond to nanocluster sizes: Au$_{55}$ (first), Au$_{147}$ (second), Au$_{309}$ (third), and Au$_{561}$ (fourth). }}{7}{figure.caption.18}\protected@file@percent }
\newlabel{Si-img:CompassPathAngle}{{S7}{7}{The angles between the vector connecting the initial structure to the asymmetric transformation saddle point and each vibrational mode are shown. Columns correspond to the initial structures: O$_h$ (left), I-D$_{5h}$ (middle), and I$_h$ (right). Rows correspond to nanocluster sizes: Au$_{55}$ (first), Au$_{147}$ (second), Au$_{309}$ (third), and Au$_{561}$ (fourth)}{figure.caption.18}{}}
\newlabel{Si-img:CompassPathAngle@cref}{{[figure][7][]S7}{[1][7][]7}}
\@writefile{lof}{\contentsline {subfigure}{\numberline{(a)}{\ignorespaces {}}}{7}{subfigure.7.1}\protected@file@percent }
\@writefile{lof}{\contentsline {subfigure}{\numberline{(b)}{\ignorespaces {}}}{7}{subfigure.7.2}\protected@file@percent }
\@writefile{lof}{\contentsline {subfigure}{\numberline{(c)}{\ignorespaces {}}}{7}{subfigure.7.3}\protected@file@percent }
\@writefile{lof}{\contentsline {subfigure}{\numberline{(d)}{\ignorespaces {}}}{7}{subfigure.7.4}\protected@file@percent }
\@writefile{lof}{\contentsline {subfigure}{\numberline{(e)}{\ignorespaces {}}}{7}{subfigure.7.5}\protected@file@percent }
\@writefile{lof}{\contentsline {subfigure}{\numberline{(f)}{\ignorespaces {}}}{7}{subfigure.7.6}\protected@file@percent }
\@writefile{lof}{\contentsline {subfigure}{\numberline{(g)}{\ignorespaces {}}}{7}{subfigure.7.7}\protected@file@percent }
\@writefile{lof}{\contentsline {subfigure}{\numberline{(h)}{\ignorespaces {}}}{7}{subfigure.7.8}\protected@file@percent }
\@writefile{lof}{\contentsline {subfigure}{\numberline{(i)}{\ignorespaces {}}}{7}{subfigure.7.9}\protected@file@percent }
\@writefile{lof}{\contentsline {subfigure}{\numberline{(j)}{\ignorespaces {}}}{7}{subfigure.7.10}\protected@file@percent }
\@writefile{lof}{\contentsline {subfigure}{\numberline{(k)}{\ignorespaces {}}}{7}{subfigure.7.11}\protected@file@percent }
\@writefile{lof}{\contentsline {subfigure}{\numberline{(l)}{\ignorespaces {}}}{7}{subfigure.7.12}\protected@file@percent }
\bibdata{SI}
\bibcite{blum2009ab}{{1}{2009}{{Blum \emph  {et~al.}}}{{Blum, Gehrke, Hanke, Havu, Havu, Ren, Reuter, and Scheffler}}}
\bibcite{marek2014elpa}{{2}{2014}{{Marek \emph  {et~al.}}}{{Marek, Blum, Johanni, Havu, Lang, Auckenthaler, Heinecke, Bungartz, and Lederer}}}
\bibstyle{SI}
\@writefile{toc}{\contentsline {subsection}{\numberline {S7}Minimum Energy Pathways and Vibrational Modes}{8}{subsection.0.7}\protected@file@percent }
\@writefile{lof}{\contentsline {figure}{\numberline {S8}{\ignorespaces High-symmetry transformation pathways of Au nanoclusters. Top row: side views of I-D$_{5h} \rightarrow $ I$_h$ transformations for Au$_{147}$ (a), Au$_{309}$ (b), and Au$_{561}$ (c). Bottom row: (100) views of O$_h \rightarrow $ I$_h$ transformations for the same nanoclusters (d–f). Golden spheres represent initial structures, green spheres indicate the final I$_h$ configuration, red lines show the softest vibrational mode, blue lines trace the NEB pathway, and orange highlights the saddle-point configuration.}}{8}{figure.caption.19}\protected@file@percent }
\newlabel{Si-img:transformationPath}{{S8}{8}{High-symmetry transformation pathways of Au nanoclusters. Top row: side views of I-D$_{5h} \rightarrow $ I$_h$ transformations for Au$_{147}$ (a), Au$_{309}$ (b), and Au$_{561}$ (c). Bottom row: (100) views of O$_h \rightarrow $ I$_h$ transformations for the same nanoclusters (d–f). Golden spheres represent initial structures, green spheres indicate the final I$_h$ configuration, red lines show the softest vibrational mode, blue lines trace the NEB pathway, and orange highlights the saddle-point configuration}{figure.caption.19}{}}
\newlabel{Si-img:transformationPath@cref}{{[figure][8][]S8}{[1][8][]8}}
\@writefile{lof}{\contentsline {subfigure}{\numberline{(a)}{\ignorespaces {}}}{8}{subfigure.8.1}\protected@file@percent }
\@writefile{lof}{\contentsline {subfigure}{\numberline{(b)}{\ignorespaces {}}}{8}{subfigure.8.2}\protected@file@percent }
\@writefile{lof}{\contentsline {subfigure}{\numberline{(c)}{\ignorespaces {}}}{8}{subfigure.8.3}\protected@file@percent }
\@writefile{lof}{\contentsline {subfigure}{\numberline{(d)}{\ignorespaces {}}}{8}{subfigure.8.4}\protected@file@percent }
\@writefile{lof}{\contentsline {subfigure}{\numberline{(e)}{\ignorespaces {}}}{8}{subfigure.8.5}\protected@file@percent }
\@writefile{lof}{\contentsline {subfigure}{\numberline{(f)}{\ignorespaces {}}}{8}{subfigure.8.6}\protected@file@percent }
\newlabel{LastPage}{{S7}{8}{Minimum Energy Pathways and Vibrational Modes}{page.8}{}}
\gdef\lastpage@lastpage{8}
\gdef\lastpage@lastpageHy{8}
\gdef \@abspage@last{8}
