# Supplementary material for: The transformation mechanisms among cuboctahedra, Ino's decahedra and icosahedra structures of magic-size gold nanoclusters
Source: Nanoscale Adv. 2026 May 19. Online ahead of print. doi: 10.1039/d6na00012f (PMC13185000; doi:10.1039/d6na00012f)
Supplement: NA-OLF-D6NA00012F-s001 [file NA-OLF-D6NA00012F-s001.zip › SupportingInformation/SI.bbl]

\providecommand*{\mcitethebibliography}{\thebibliography}
\csname @ifundefined\endcsname{endmcitethebibliography}
{\let\endmcitethebibliography\endthebibliography}{}
\begin{mcitethebibliography}{2}
\providecommand*{\natexlab}[1]{#1}
\providecommand*{\mciteSetBstSublistMode}[1]{}
\providecommand*{\mciteSetBstMaxWidthForm}[2]{}
\providecommand*{\mciteBstWouldAddEndPuncttrue}
  {\def\EndOfBibitem{\unskip.}}
\providecommand*{\mciteBstWouldAddEndPunctfalse}
  {\let\EndOfBibitem\relax}
\providecommand*{\mciteSetBstMidEndSepPunct}[3]{}
\providecommand*{\mciteSetBstSublistLabelBeginEnd}[3]{}
\providecommand*{\EndOfBibitem}{}
\mciteSetBstSublistMode{f}
\mciteSetBstMaxWidthForm{subitem}
{(\emph{\alph{mcitesubitemcount}})}
\mciteSetBstSublistLabelBeginEnd{\mcitemaxwidthsubitemform\space}
{\relax}{\relax}

\bibitem[Blum \emph{et~al.}(2009)Blum, Gehrke, Hanke, Havu, Havu, Ren, Reuter,
  and Scheffler]{blum2009ab}
V.~Blum, R.~Gehrke, F.~Hanke, P.~Havu, V.~Havu, X.~Ren, K.~Reuter and
  M.~Scheffler, \emph{Computer Physics Communications}, 2009, \textbf{180},
  2175--2196\relax
\mciteBstWouldAddEndPuncttrue
\mciteSetBstMidEndSepPunct{\mcitedefaultmidpunct}
{\mcitedefaultendpunct}{\mcitedefaultseppunct}\relax
\EndOfBibitem
\bibitem[Marek \emph{et~al.}(2014)Marek, Blum, Johanni, Havu, Lang,
  Auckenthaler, Heinecke, Bungartz, and Lederer]{marek2014elpa}
A.~Marek, V.~Blum, R.~Johanni, V.~Havu, B.~Lang, T.~Auckenthaler, A.~Heinecke,
  H.-J. Bungartz and H.~Lederer, \emph{Journal of Physics: Condensed Matter},
  2014, \textbf{26}, 213201\relax
\mciteBstWouldAddEndPuncttrue
\mciteSetBstMidEndSepPunct{\mcitedefaultmidpunct}
{\mcitedefaultendpunct}{\mcitedefaultseppunct}\relax
\EndOfBibitem
\end{mcitethebibliography}
