# Supplementary material for: The transformation mechanisms among cuboctahedra, Ino's decahedra and icosahedra structures of magic-size gold nanoclusters
Source: Nanoscale Adv. 2026 May 19. Online ahead of print. doi: 10.1039/d6na00012f (PMC13185000; doi:10.1039/d6na00012f)
Supplement: NA-OLF-D6NA00012F-s001 [file NA-OLF-D6NA00012F-s001.zip › SupportingInformation/SI.blg]

This is BibTeX, Version 0.99d (TeX Live 2023/Debian)
Capacity: max_strings=200000, hash_size=200000, hash_prime=170003
The top-level auxiliary file: SI.aux
The style file: SI.bst
Database file #1: SI.bib
Reallocated singl_function (elt_size=4) to 100 items from 50.
Reallocated wiz_functions (elt_size=4) to 6000 items from 3000.
You've used 2 entries,
            3045 wiz_defined-function locations,
            668 strings with 5766 characters,
and the built_in function-call counts, 1058 in all, are:
= -- 57
> -- 112
< -- 0
+ -- 36
- -- 34
* -- 126
:= -- 183
add.period$ -- 2
call.type$ -- 2
change.case$ -- 0
chr.to.int$ -- 2
cite$ -- 2
duplicate$ -- 30
empty$ -- 50
format.name$ -- 36
if$ -- 185
int.to.chr$ -- 1
int.to.str$ -- 1
missing$ -- 0
newline$ -- 33
num.names$ -- 6
pop$ -- 6
preamble$ -- 1
purify$ -- 0
quote$ -- 0
skip$ -- 15
stack$ -- 0
substring$ -- 49
swap$ -- 16
text.length$ -- 4
text.prefix$ -- 0
top$ -- 0
type$ -- 14
warning$ -- 0
while$ -- 7
width$ -- 0
write$ -- 48
