# Supplementary material for: The transformation mechanisms among cuboctahedra, Ino's decahedra and icosahedra structures of magic-size gold nanoclusters
Source: Nanoscale Adv. 2026 May 19. Online ahead of print. doi: 10.1039/d6na00012f (PMC13185000; doi:10.1039/d6na00012f)
Supplement: NA-OLF-D6NA00012F-s001 [file NA-OLF-D6NA00012F-s001.zip › SupportingInformation/SI.log]

This is pdfTeX, Version 3.141592653-2.6-1.40.25 (TeX Live 2023/Debian) (preloaded format=pdflatex 2026.3.24)  24 APR 2026 09:42
entering extended mode
 restricted \write18 enabled.
 %&-line parsing enabled.
**SI.tex
(./SI.tex
LaTeX2e <2023-11-01> patch level 1
L3 programming layer <2024-01-22>
(/usr/share/texlive/texmf-dist/tex/latex/base/article.cls
Document Class: article 2023/05/17 v1.4n Standard LaTeX document class
(/usr/share/texlive/texmf-dist/tex/latex/base/size10.clo
File: size10.clo 2023/05/17 v1.4n Standard LaTeX file (size option)
)
\c@part=\count187
\c@section=\count188
\c@subsection=\count189
\c@subsubsection=\count190
\c@paragraph=\count191
\c@subparagraph=\count192
\c@figure=\count193
\c@table=\count194
\abovecaptionskip=\skip48
\belowcaptionskip=\skip49
\bibindent=\dimen140
)
(/usr/share/texlive/texmf-dist/tex/latex/extsizes/extsizes.sty
Package: extsizes 1996/10/08 v1.0 Non Standard LaTeX Package


Package ExtSizes Warning: It is better to use one of the extsizes classes,
 if you can.

(/usr/share/texlive/texmf-dist/tex/latex/extsizes/size9.clo
File: size9.clo 1999/11/11 v1.4a NON-Standard LaTeX file (size option)
))
(/usr/share/texlive/texmf-dist/tex/latex/natbib/natbib.sty
Package: natbib 2010/09/13 8.31b (PWD, AO)
\bibhang=\skip50
\bibsep=\skip51
LaTeX Info: Redefining \cite on input line 694.
\c@NAT@ctr=\count195
)
(/usr/share/texlive/texmf-dist/tex/latex/mhchem/mhchem.sty
Package: mhchem 2024/01/29 v4.10 for typesetting chemical formulae

(/usr/share/texlive/texmf-dist/tex/latex/l3kernel/expl3.sty
Package: expl3 2024-01-22 L3 programming layer (loader) 

(/usr/share/texlive/texmf-dist/tex/latex/l3backend/l3backend-pdftex.def
File: l3backend-pdftex.def 2024-01-04 L3 backend support: PDF output (pdfTeX)
\l__color_backend_stack_int=\count196
\l__pdf_internal_box=\box51
))
(/usr/share/texlive/texmf-dist/tex/latex/l3packages/l3keys2e/l3keys2e.sty
Package: l3keys2e 2023-10-10 LaTeX2e option processing using LaTeX3 keys
)
(/usr/share/texlive/texmf-dist/tex/latex/tools/calc.sty
Package: calc 2023/07/08 v4.3 Infix arithmetic (KKT,FJ)
\calc@Acount=\count197
\calc@Bcount=\count198
\calc@Adimen=\dimen141
\calc@Bdimen=\dimen142
\calc@Askip=\skip52
\calc@Bskip=\skip53
LaTeX Info: Redefining \setlength on input line 80.
LaTeX Info: Redefining \addtolength on input line 81.
\calc@Ccount=\count199
\calc@Cskip=\skip54
)
(/usr/share/texlive/texmf-dist/tex/latex/amsmath/amsmath.sty
Package: amsmath 2023/05/13 v2.17o AMS math features
\@mathmargin=\skip55

For additional information on amsmath, use the `?' option.
(/usr/share/texlive/texmf-dist/tex/latex/amsmath/amstext.sty
Package: amstext 2021/08/26 v2.01 AMS text

(/usr/share/texlive/texmf-dist/tex/latex/amsmath/amsgen.sty
File: amsgen.sty 1999/11/30 v2.0 generic functions
\@emptytoks=\toks17
\ex@=\dimen143
))
(/usr/share/texlive/texmf-dist/tex/latex/amsmath/amsbsy.sty
Package: amsbsy 1999/11/29 v1.2d Bold Symbols
\pmbraise@=\dimen144
)
(/usr/share/texlive/texmf-dist/tex/latex/amsmath/amsopn.sty
Package: amsopn 2022/04/08 v2.04 operator names
)
\inf@bad=\count266
LaTeX Info: Redefining \frac on input line 234.
\uproot@=\count267
\leftroot@=\count268
LaTeX Info: Redefining \overline on input line 399.
LaTeX Info: Redefining \colon on input line 410.
\classnum@=\count269
\DOTSCASE@=\count270
LaTeX Info: Redefining \ldots on input line 496.
LaTeX Info: Redefining \dots on input line 499.
LaTeX Info: Redefining \cdots on input line 620.
\Mathstrutbox@=\box52
\strutbox@=\box53
LaTeX Info: Redefining \big on input line 722.
LaTeX Info: Redefining \Big on input line 723.
LaTeX Info: Redefining \bigg on input line 724.
LaTeX Info: Redefining \Bigg on input line 725.
\big@size=\dimen145
LaTeX Font Info:    Redeclaring font encoding OML on input line 743.
LaTeX Font Info:    Redeclaring font encoding OMS on input line 744.
\macc@depth=\count271
LaTeX Info: Redefining \bmod on input line 905.
LaTeX Info: Redefining \pmod on input line 910.
LaTeX Info: Redefining \smash on input line 940.
LaTeX Info: Redefining \relbar on input line 970.
LaTeX Info: Redefining \Relbar on input line 971.
\c@MaxMatrixCols=\count272
\dotsspace@=\muskip16
\c@parentequation=\count273
\dspbrk@lvl=\count274
\tag@help=\toks18
\row@=\count275
\column@=\count276
\maxfields@=\count277
\andhelp@=\toks19
\eqnshift@=\dimen146
\alignsep@=\dimen147
\tagshift@=\dimen148
\tagwidth@=\dimen149
\totwidth@=\dimen150
\lineht@=\dimen151
\@envbody=\toks20
\multlinegap=\skip56
\multlinetaggap=\skip57
\mathdisplay@stack=\toks21
LaTeX Info: Redefining \[ on input line 2953.
LaTeX Info: Redefining \] on input line 2954.
)
(/usr/share/texlive/texmf-dist/tex/latex/chemgreek/chemgreek.sty
(/usr/share/texlive/texmf-dist/tex/latex/l3packages/xparse/xparse.sty
Package: xparse 2023-10-10 L3 Experimental document command parser
)
Package: chemgreek 2020/01/16 v1.1a interface for upright Greek letters for use
 in chemistry (CN)
\l__chemgreek_tmpa_int=\count278
\g__chemgreek_tmpa_int=\count279
)
(/usr/share/texlive/texmf-dist/tex/latex/graphics/graphics.sty
Package: graphics 2022/03/10 v1.4e Standard LaTeX Graphics (DPC,SPQR)

(/usr/share/texlive/texmf-dist/tex/latex/graphics/trig.sty
Package: trig 2021/08/11 v1.11 sin cos tan (DPC)
)
(/usr/share/texlive/texmf-dist/tex/latex/graphics-cfg/graphics.cfg
File: graphics.cfg 2016/06/04 v1.11 sample graphics configuration
)
Package graphics Info: Driver file: pdftex.def on input line 107.

(/usr/share/texlive/texmf-dist/tex/latex/graphics-def/pdftex.def
File: pdftex.def 2022/09/22 v1.2b Graphics/color driver for pdftex
))
\l__mhchem_ce_distanceFromLastComma_int=\count280
\__mhchem_arrow_extPgfLength_skip=\skip58
\mhchem@minispace@tmp=\skip59
\mhchem@minibackspace@tmp=\skip60
\mhchem@bondwidth=\skip61
\mhchem@bondheight=\skip62
\mhchem@smallbondwidth@tmpA=\skip63
\mhchem@smallbondwidth@tmpB=\skip64
\mhchem@smallbondwidth=\skip65
\mhchem@bondtmp@minussidebearingleft=\skip66
\mhchem@bondtmp@minussidebearingright=\skip67
\l__mhchem_option_version_int=\count281
\mhchem@option@minusmathsidebearingleft=\dimen152
\mhchem@option@minusmathsidebearingright=\dimen153
\mhchem@option@minustextsidebearingleft=\dimen154
\mhchem@option@minustextsidebearingright=\dimen155
)
(/usr/share/texlive/texmf-dist/tex/latex/geometry/geometry.sty
Package: geometry 2020/01/02 v5.9 Page Geometry

(/usr/share/texlive/texmf-dist/tex/latex/graphics/keyval.sty
Package: keyval 2022/05/29 v1.15 key=value parser (DPC)
\KV@toks@=\toks22
)
(/usr/share/texlive/texmf-dist/tex/generic/iftex/ifvtex.sty
Package: ifvtex 2019/10/25 v1.7 ifvtex legacy package. Use iftex instead.

(/usr/share/texlive/texmf-dist/tex/generic/iftex/iftex.sty
Package: iftex 2022/02/03 v1.0f TeX engine tests
))
\Gm@cnth=\count282
\Gm@cntv=\count283
\c@Gm@tempcnt=\count284
\Gm@bindingoffset=\dimen156
\Gm@wd@mp=\dimen157
\Gm@odd@mp=\dimen158
\Gm@even@mp=\dimen159
\Gm@layoutwidth=\dimen160
\Gm@layoutheight=\dimen161
\Gm@layouthoffset=\dimen162
\Gm@layoutvoffset=\dimen163
\Gm@dimlist=\toks23
)
(/usr/share/texlive/texmf-dist/tex/latex/preprint/balance.sty
Package: balance 1999/02/23 4.3 (PWD)
\oldvsize=\dimen164
)
(/usr/share/texlive/texmf-dist/tex/latex/psnfss/mathptmx.sty
Package: mathptmx 2020/03/25 PSNFSS-v9.3 Times w/ Math, improved (SPQR, WaS) 
LaTeX Font Info:    Redeclaring symbol font `operators' on input line 28.
LaTeX Font Info:    Overwriting symbol font `operators' in version `normal'
(Font)                  OT1/cmr/m/n --> OT1/ztmcm/m/n on input line 28.
LaTeX Font Info:    Overwriting symbol font `operators' in version `bold'
(Font)                  OT1/cmr/bx/n --> OT1/ztmcm/m/n on input line 28.
LaTeX Font Info:    Redeclaring symbol font `letters' on input line 29.
LaTeX Font Info:    Overwriting symbol font `letters' in version `normal'
(Font)                  OML/cmm/m/it --> OML/ztmcm/m/it on input line 29.
LaTeX Font Info:    Overwriting symbol font `letters' in version `bold'
(Font)                  OML/cmm/b/it --> OML/ztmcm/m/it on input line 29.
LaTeX Font Info:    Redeclaring symbol font `symbols' on input line 30.
LaTeX Font Info:    Overwriting symbol font `symbols' in version `normal'
(Font)                  OMS/cmsy/m/n --> OMS/ztmcm/m/n on input line 30.
LaTeX Font Info:    Overwriting symbol font `symbols' in version `bold'
(Font)                  OMS/cmsy/b/n --> OMS/ztmcm/m/n on input line 30.
LaTeX Font Info:    Redeclaring symbol font `largesymbols' on input line 31.
LaTeX Font Info:    Overwriting symbol font `largesymbols' in version `normal'
(Font)                  OMX/cmex/m/n --> OMX/ztmcm/m/n on input line 31.
LaTeX Font Info:    Overwriting symbol font `largesymbols' in version `bold'
(Font)                  OMX/cmex/m/n --> OMX/ztmcm/m/n on input line 31.
\symbold=\mathgroup4
\symitalic=\mathgroup5
LaTeX Font Info:    Redeclaring math alphabet \mathbf on input line 34.
LaTeX Font Info:    Overwriting math alphabet `\mathbf' in version `normal'
(Font)                  OT1/cmr/bx/n --> OT1/ptm/bx/n on input line 34.
LaTeX Font Info:    Overwriting math alphabet `\mathbf' in version `bold'
(Font)                  OT1/cmr/bx/n --> OT1/ptm/bx/n on input line 34.
LaTeX Font Info:    Redeclaring math alphabet \mathit on input line 35.
LaTeX Font Info:    Overwriting math alphabet `\mathit' in version `normal'
(Font)                  OT1/cmr/m/it --> OT1/ptm/m/it on input line 35.
LaTeX Font Info:    Overwriting math alphabet `\mathit' in version `bold'
(Font)                  OT1/cmr/bx/it --> OT1/ptm/m/it on input line 35.
LaTeX Info: Redefining \hbar on input line 50.
)
(/usr/share/texlive/texmf-dist/tex/latex/sectsty/sectsty.sty
Package: sectsty 2002/02/25 v2.0.2 Commands to change all sectional heading sty
les


LaTeX Warning: Command \underbar  has changed.
               Check if current package is valid.


LaTeX Warning: Command \underline  has changed.
               Check if current package is valid.

) (/usr/share/texlive/texmf-dist/tex/latex/graphics/graphicx.sty
Package: graphicx 2021/09/16 v1.2d Enhanced LaTeX Graphics (DPC,SPQR)
\Gin@req@height=\dimen165
\Gin@req@width=\dimen166
)
(/usr/share/texlive/texmf-dist/tex/latex/lastpage/lastpage.sty
Package: lastpage 2023/10/14 v2.0e lastpage: 2.09 or 2e? (HMM)

(/usr/share/texlive/texmf-dist/tex/latex/lastpage/lastpage2e.sty
Package: lastpage2e 2023/10/14 v2.0e Decide which 2e lastpage version to use (H
MM)

(/usr/share/texlive/texmf-dist/tex/latex/lastpage/lastpagemodern.sty
Package: lastpagemodern 2023-10-14 v2.0e Refers to last page's name (HMM; JPG)
\c@lastpagecount=\count285
) 
)) (/usr/share/texlive/texmf-dist/tex/latex/caption/caption.sty
Package: caption 2023/08/05 v3.6o Customizing captions (AR)

(/usr/share/texlive/texmf-dist/tex/latex/caption/caption3.sty
Package: caption3 2023/07/31 v2.4d caption3 kernel (AR)
\caption@tempdima=\dimen167
\captionmargin=\dimen168
\caption@leftmargin=\dimen169
\caption@rightmargin=\dimen170
\caption@width=\dimen171
\caption@indent=\dimen172
\caption@parindent=\dimen173
\caption@hangindent=\dimen174
Package caption Info: Standard document class detected.
)
\c@caption@flags=\count286
\c@continuedfloat=\count287
)
(/usr/share/texlive/texmf-dist/tex/latex/float/float.sty
Package: float 2001/11/08 v1.3d Float enhancements (AL)
\c@float@type=\count288
\float@exts=\toks24
\float@box=\box54
\@float@everytoks=\toks25
\@floatcapt=\box55
)
(/usr/share/texlive/texmf-dist/tex/latex/fancyhdr/fancyhdr.sty
Package: fancyhdr 2022/11/09 v4.1 Extensive control of page headers and footers

\f@nch@headwidth=\skip68
\f@nch@O@elh=\skip69
\f@nch@O@erh=\skip70
\f@nch@O@olh=\skip71
\f@nch@O@orh=\skip72
\f@nch@O@elf=\skip73
\f@nch@O@erf=\skip74
\f@nch@O@olf=\skip75
\f@nch@O@orf=\skip76
)
(/usr/share/texlive/texmf-dist/tex/latex/yafoot/fnpos.sty
Package: fnpos 2018/09/03 v1.1 
)
(/usr/share/texlive/texmf-dist/tex/generic/babel/babel.sty
Package: babel 2024/01/07 v24.1 The Babel package
\babel@savecnt=\count289
\U@D=\dimen175
\l@unhyphenated=\language89

(/usr/share/texlive/texmf-dist/tex/generic/babel/txtbabel.def)
\bbl@readstream=\read2
\bbl@dirlevel=\count290

(/usr/share/texlive/texmf-dist/tex/generic/babel-english/english.ldf
Language: english 2017/06/06 v3.3r English support from the babel system
Package babel Info: Hyphen rules for 'canadian' set to \l@english
(babel)             (\language0). Reported on input line 102.
Package babel Info: Hyphen rules for 'australian' set to \l@ukenglish
(babel)             (\language64). Reported on input line 105.
Package babel Info: Hyphen rules for 'newzealand' set to \l@ukenglish
(babel)             (\language64). Reported on input line 108.
))
(/usr/share/texlive/texmf-dist/tex/generic/babel/locale/en/babel-english.tex
Package babel Info: Importing font and identification data for english
(babel)             from babel-en.ini. Reported on input line 11.
)
(/usr/share/texlive/texmf-dist/tex/latex/overpic/overpic.sty
Package: overpic 2024/01/06 2.1 picture overlays (RN)

(/usr/share/texlive/texmf-dist/tex/latex/eepic/epic.sty
Enhancements to Picture Environment. Version 1.2 - Released June 1, 1986
\@@multicnt=\count291
\d@lta=\count292
\@delta=\dimen176
\@@delta=\dimen177
\@gridcnt=\count293
\@joinkind=\count294
\@dotgap=\dimen178
\@ddotgap=\dimen179
\@x@diff=\count295
\@y@diff=\count296
\x@diff=\dimen180
\y@diff=\dimen181
\@dotbox=\box56
\num@segments=\count297
\num@segmentsi=\count298
\@datafile=\read3
)
\OVP@box=\box57
) (/usr/share/texlive/texmf-dist/tex/latex/tools/array.sty
Package: array 2023/10/16 v2.5g Tabular extension package (FMi)
\col@sep=\dimen182
\ar@mcellbox=\box58
\extrarowheight=\dimen183
\NC@list=\toks26
\extratabsurround=\skip77
\backup@length=\skip78
\ar@cellbox=\box59
)
(/usr/share/texlive/texmf-dist/tex/latex/droid/droidsans.sty
Package: droidsans 2019/06/20 Style file for Droid Sans.

(/usr/share/texlive/texmf-dist/tex/generic/iftex/ifluatex.sty
Package: ifluatex 2019/10/25 v1.5 ifluatex legacy package. Use iftex instead.
)
(/usr/share/texlive/texmf-dist/tex/generic/iftex/ifxetex.sty
Package: ifxetex 2019/10/25 v0.7 ifxetex legacy package. Use iftex instead.
)
(/usr/share/texlive/texmf-dist/tex/latex/xkeyval/xkeyval.sty
Package: xkeyval 2022/06/16 v2.9 package option processing (HA)

(/usr/share/texlive/texmf-dist/tex/generic/xkeyval/xkeyval.tex
(/usr/share/texlive/texmf-dist/tex/generic/xkeyval/xkvutils.tex
\XKV@toks=\toks27
\XKV@tempa@toks=\toks28
)
\XKV@depth=\count299
File: xkeyval.tex 2014/12/03 v2.7a key=value parser (HA)
)))
(/usr/share/texlive/texmf-dist/tex/latex/psnfss/charter.sty
Package: charter 2020/03/25 PSNFSS-v9.3 (P.Dyballa) 
)
(/usr/share/texlive/texmf-dist/tex/latex/base/fontenc.sty
Package: fontenc 2021/04/29 v2.0v Standard LaTeX package
LaTeX Font Info:    Trying to load font information for T1+bch on input line 11
2.

(/usr/share/texlive/texmf-dist/tex/latex/psnfss/t1bch.fd
File: t1bch.fd 2004/10/18 font definitions for T1/bch.
))
(/usr/share/texlive/texmf-dist/tex/latex/xcolor/xcolor.sty
Package: xcolor 2023/11/15 v3.01 LaTeX color extensions (UK)

(/usr/share/texlive/texmf-dist/tex/latex/graphics-cfg/color.cfg
File: color.cfg 2016/01/02 v1.6 sample color configuration
)

Package xcolor Warning: Package option `usenames' is obsolete and ignored on in
put line 266.

Package xcolor Info: Driver file: pdftex.def on input line 274.
(/usr/share/texlive/texmf-dist/tex/latex/graphics/mathcolor.ltx)
Package xcolor Info: Model `cmy' substituted by `cmy0' on input line 1350.
Package xcolor Info: Model `hsb' substituted by `rgb' on input line 1354.
Package xcolor Info: Model `RGB' extended on input line 1366.
Package xcolor Info: Model `HTML' substituted by `rgb' on input line 1368.
Package xcolor Info: Model `Hsb' substituted by `hsb' on input line 1369.
Package xcolor Info: Model `tHsb' substituted by `hsb' on input line 1370.
Package xcolor Info: Model `HSB' substituted by `hsb' on input line 1371.
Package xcolor Info: Model `Gray' substituted by `gray' on input line 1372.
Package xcolor Info: Model `wave' substituted by `hsb' on input line 1373.
)
(/usr/share/texlive/texmf-dist/tex/latex/graphics/dvipsnam.def
File: dvipsnam.def 2016/06/17 v3.0m Driver-dependent file (DPC,SPQR)
)
(/usr/share/texlive/texmf-dist/tex/latex/setspace/setspace.sty
Package: setspace 2022/12/04 v6.7b set line spacing
)
(/usr/share/texlive/texmf-dist/tex/latex/titlesec/titlesec.sty
Package: titlesec 2023/10/27 v2.16 Sectioning titles
\ttl@box=\box60
\beforetitleunit=\skip79
\aftertitleunit=\skip80
\ttl@plus=\dimen184
\ttl@minus=\dimen185
\ttl@toksa=\toks29
\titlewidth=\dimen186
\titlewidthlast=\dimen187
\titlewidthfirst=\dimen188
)
(/usr/share/texlive/texmf-dist/tex/latex/hyperref/hyperref.sty
Package: hyperref 2024-01-20 v7.01h Hypertext links for LaTeX

(/usr/share/texlive/texmf-dist/tex/latex/kvsetkeys/kvsetkeys.sty
Package: kvsetkeys 2022-10-05 v1.19 Key value parser (HO)
)
(/usr/share/texlive/texmf-dist/tex/generic/kvdefinekeys/kvdefinekeys.sty
Package: kvdefinekeys 2019-12-19 v1.6 Define keys (HO)
)
(/usr/share/texlive/texmf-dist/tex/generic/pdfescape/pdfescape.sty
Package: pdfescape 2019/12/09 v1.15 Implements pdfTeX's escape features (HO)

(/usr/share/texlive/texmf-dist/tex/generic/ltxcmds/ltxcmds.sty
Package: ltxcmds 2023-12-04 v1.26 LaTeX kernel commands for general use (HO)
)
(/usr/share/texlive/texmf-dist/tex/generic/pdftexcmds/pdftexcmds.sty
Package: pdftexcmds 2020-06-27 v0.33 Utility functions of pdfTeX for LuaTeX (HO
)

(/usr/share/texlive/texmf-dist/tex/generic/infwarerr/infwarerr.sty
Package: infwarerr 2019/12/03 v1.5 Providing info/warning/error messages (HO)
)
Package pdftexcmds Info: \pdf@primitive is available.
Package pdftexcmds Info: \pdf@ifprimitive is available.
Package pdftexcmds Info: \pdfdraftmode found.
))
(/usr/share/texlive/texmf-dist/tex/latex/hycolor/hycolor.sty
Package: hycolor 2020-01-27 v1.10 Color options for hyperref/bookmark (HO)
)
(/usr/share/texlive/texmf-dist/tex/latex/auxhook/auxhook.sty
Package: auxhook 2019-12-17 v1.6 Hooks for auxiliary files (HO)
)
(/usr/share/texlive/texmf-dist/tex/latex/hyperref/nameref.sty
Package: nameref 2023-11-26 v2.56 Cross-referencing by name of section

(/usr/share/texlive/texmf-dist/tex/latex/refcount/refcount.sty
Package: refcount 2019/12/15 v3.6 Data extraction from label references (HO)
)
(/usr/share/texlive/texmf-dist/tex/generic/gettitlestring/gettitlestring.sty
Package: gettitlestring 2019/12/15 v1.6 Cleanup title references (HO)

(/usr/share/texlive/texmf-dist/tex/latex/kvoptions/kvoptions.sty
Package: kvoptions 2022-06-15 v3.15 Key value format for package options (HO)
))
\c@section@level=\count300
)
(/usr/share/texlive/texmf-dist/tex/latex/etoolbox/etoolbox.sty
Package: etoolbox 2020/10/05 v2.5k e-TeX tools for LaTeX (JAW)
\etb@tempcnta=\count301
)
\@linkdim=\dimen189
\Hy@linkcounter=\count302
\Hy@pagecounter=\count303

(/usr/share/texlive/texmf-dist/tex/latex/hyperref/pd1enc.def
File: pd1enc.def 2024-01-20 v7.01h Hyperref: PDFDocEncoding definition (HO)
Now handling font encoding PD1 ...
... no UTF-8 mapping file for font encoding PD1
)
(/usr/share/texlive/texmf-dist/tex/generic/intcalc/intcalc.sty
Package: intcalc 2019/12/15 v1.3 Expandable calculations with integers (HO)
)
\Hy@SavedSpaceFactor=\count304

(/usr/share/texlive/texmf-dist/tex/latex/hyperref/puenc.def
File: puenc.def 2024-01-20 v7.01h Hyperref: PDF Unicode definition (HO)
Now handling font encoding PU ...
... no UTF-8 mapping file for font encoding PU
)
Package hyperref Info: Hyper figures OFF on input line 4179.
Package hyperref Info: Link nesting OFF on input line 4184.
Package hyperref Info: Hyper index ON on input line 4187.
Package hyperref Info: Plain pages OFF on input line 4194.
Package hyperref Info: Backreferencing OFF on input line 4199.
Package hyperref Info: Implicit mode ON; LaTeX internals redefined.
Package hyperref Info: Bookmarks ON on input line 4446.
\c@Hy@tempcnt=\count305

(/usr/share/texlive/texmf-dist/tex/latex/url/url.sty
\Urlmuskip=\muskip17
Package: url 2013/09/16  ver 3.4  Verb mode for urls, etc.
)
LaTeX Info: Redefining \url on input line 4784.
\XeTeXLinkMargin=\dimen190

(/usr/share/texlive/texmf-dist/tex/generic/bitset/bitset.sty
Package: bitset 2019/12/09 v1.3 Handle bit-vector datatype (HO)

(/usr/share/texlive/texmf-dist/tex/generic/bigintcalc/bigintcalc.sty
Package: bigintcalc 2019/12/15 v1.5 Expandable calculations on big integers (HO
)
))
\Fld@menulength=\count306
\Field@Width=\dimen191
\Fld@charsize=\dimen192
Package hyperref Info: Hyper figures OFF on input line 6063.
Package hyperref Info: Link nesting OFF on input line 6068.
Package hyperref Info: Hyper index ON on input line 6071.
Package hyperref Info: backreferencing OFF on input line 6078.
Package hyperref Info: Link coloring OFF on input line 6083.
Package hyperref Info: Link coloring with OCG OFF on input line 6088.
Package hyperref Info: PDF/A mode OFF on input line 6093.

(/usr/share/texlive/texmf-dist/tex/latex/base/atbegshi-ltx.sty
Package: atbegshi-ltx 2021/01/10 v1.0c Emulation of the original atbegshi
package with kernel methods
)
\Hy@abspage=\count307
\c@Item=\count308
\c@Hfootnote=\count309
)
Package hyperref Info: Driver (autodetected): hpdftex.

(/usr/share/texlive/texmf-dist/tex/latex/hyperref/hpdftex.def
File: hpdftex.def 2024-01-20 v7.01h Hyperref driver for pdfTeX

(/usr/share/texlive/texmf-dist/tex/latex/base/atveryend-ltx.sty
Package: atveryend-ltx 2020/08/19 v1.0a Emulation of the original atveryend pac
kage
with kernel methods
)
\Fld@listcount=\count310
\c@bookmark@seq@number=\count311

(/usr/share/texlive/texmf-dist/tex/latex/rerunfilecheck/rerunfilecheck.sty
Package: rerunfilecheck 2022-07-10 v1.10 Rerun checks for auxiliary files (HO)

(/usr/share/texlive/texmf-dist/tex/generic/uniquecounter/uniquecounter.sty
Package: uniquecounter 2019/12/15 v1.4 Provide unlimited unique counter (HO)
)
Package uniquecounter Info: New unique counter `rerunfilecheck' on input line 2
85.
)
\Hy@SectionHShift=\skip81
)
(/usr/share/texlive/texmf-dist/tex/latex/cleveref/cleveref.sty
Package: cleveref 2018/03/27 v0.21.4 Intelligent cross-referencing
Package cleveref Info: `hyperref' support loaded on input line 2370.
LaTeX Info: Redefining \cref on input line 2370.
LaTeX Info: Redefining \Cref on input line 2370.
LaTeX Info: Redefining \crefrange on input line 2370.
LaTeX Info: Redefining \Crefrange on input line 2370.
LaTeX Info: Redefining \cpageref on input line 2370.
LaTeX Info: Redefining \Cpageref on input line 2370.
LaTeX Info: Redefining \cpagerefrange on input line 2370.
LaTeX Info: Redefining \Cpagerefrange on input line 2370.
LaTeX Info: Redefining \labelcref on input line 2370.
LaTeX Info: Redefining \labelcpageref on input line 2370.
)
(/usr/share/texlive/texmf-dist/tex/latex/booktabs/booktabs.sty
Package: booktabs 2020/01/12 v1.61803398 Publication quality tables
\heavyrulewidth=\dimen193
\lightrulewidth=\dimen194
\cmidrulewidth=\dimen195
\belowrulesep=\dimen196
\belowbottomsep=\dimen197
\aboverulesep=\dimen198
\abovetopsep=\dimen199
\cmidrulesep=\dimen256
\cmidrulekern=\dimen257
\defaultaddspace=\dimen258
\@cmidla=\count312
\@cmidlb=\count313
\@aboverulesep=\dimen259
\@belowrulesep=\dimen260
\@thisruleclass=\count314
\@lastruleclass=\count315
\@thisrulewidth=\dimen261
)
(/usr/share/texlive/texmf-dist/tex/latex/multirow/multirow.sty
Package: multirow 2021/03/15 v2.8 Span multiple rows of a table
\multirow@colwidth=\skip82
\multirow@cntb=\count316
\multirow@dima=\skip83
\bigstrutjot=\dimen262
)
(/usr/share/texlive/texmf-dist/tex/latex/subfig/subfig.sty
Package: subfig 2005/06/28 ver: 1.3 subfig package
\c@KVtest=\count317
\sf@farskip=\skip84
\sf@captopadj=\dimen263
\sf@capskip=\skip85
\sf@nearskip=\skip86
\c@subfigure=\count318
\c@subfigure@save=\count319
\c@lofdepth=\count320
\c@subtable=\count321
\c@subtable@save=\count322
\c@lotdepth=\count323
\sf@top=\skip87
\sf@bottom=\skip88
)
(/usr/share/texlive/texmf-dist/tex/latex/tools/dcolumn.sty
Package: dcolumn 2023/07/08 v1.06 decimal alignment package (DPC)
)
(/usr/share/texlive/texmf-dist/tex/latex/tools/bm.sty
Package: bm 2023/07/08 v1.2f Bold Symbol Support (DPC/FMi)
Package bm Info: No bold for \OT1/ztmcm/m/n, using \pmb.
Package bm Info: No bold for \OML/ztmcm/m/it, using \pmb.
Package bm Info: No bold for \OMS/ztmcm/m/n, using \pmb.
Package bm Info: No bold for \OMX/ztmcm/m/n, using \pmb.
Package bm Info: No bold for \OT1/ptm/bx/n, using \pmb.
Package bm Info: No bold for \OT1/ptm/m/it, using \pmb.
)
(/usr/share/texlive/texmf-dist/tex/latex/tcolorbox/tcolorbox.sty
Package: tcolorbox 2024/01/10 version 6.2.0 text color boxes

(/usr/share/texlive/texmf-dist/tex/latex/pgf/basiclayer/pgf.sty
(/usr/share/texlive/texmf-dist/tex/latex/pgf/utilities/pgfrcs.sty
(/usr/share/texlive/texmf-dist/tex/generic/pgf/utilities/pgfutil-common.tex
\pgfutil@everybye=\toks30
\pgfutil@tempdima=\dimen264
\pgfutil@tempdimb=\dimen265
)
(/usr/share/texlive/texmf-dist/tex/generic/pgf/utilities/pgfutil-latex.def
\pgfutil@abb=\box61
)
(/usr/share/texlive/texmf-dist/tex/generic/pgf/utilities/pgfrcs.code.tex
(/usr/share/texlive/texmf-dist/tex/generic/pgf/pgf.revision.tex)
Package: pgfrcs 2023-01-15 v3.1.10 (3.1.10)
))
Package: pgf 2023-01-15 v3.1.10 (3.1.10)

(/usr/share/texlive/texmf-dist/tex/latex/pgf/basiclayer/pgfcore.sty
(/usr/share/texlive/texmf-dist/tex/latex/pgf/systemlayer/pgfsys.sty
(/usr/share/texlive/texmf-dist/tex/generic/pgf/systemlayer/pgfsys.code.tex
Package: pgfsys 2023-01-15 v3.1.10 (3.1.10)

(/usr/share/texlive/texmf-dist/tex/generic/pgf/utilities/pgfkeys.code.tex
\pgfkeys@pathtoks=\toks31
\pgfkeys@temptoks=\toks32

(/usr/share/texlive/texmf-dist/tex/generic/pgf/utilities/pgfkeyslibraryfiltered
.code.tex
\pgfkeys@tmptoks=\toks33
))
\pgf@x=\dimen266
\pgf@y=\dimen267
\pgf@xa=\dimen268
\pgf@ya=\dimen269
\pgf@xb=\dimen270
\pgf@yb=\dimen271
\pgf@xc=\dimen272
\pgf@yc=\dimen273
\pgf@xd=\dimen274
\pgf@yd=\dimen275
\w@pgf@writea=\write3
\r@pgf@reada=\read4
\c@pgf@counta=\count324
\c@pgf@countb=\count325
\c@pgf@countc=\count326
\c@pgf@countd=\count327
\t@pgf@toka=\toks34
\t@pgf@tokb=\toks35
\t@pgf@tokc=\toks36
\pgf@sys@id@count=\count328
 (/usr/share/texlive/texmf-dist/tex/generic/pgf/systemlayer/pgf.cfg
File: pgf.cfg 2023-01-15 v3.1.10 (3.1.10)
)
Driver file for pgf: pgfsys-pdftex.def
(/usr/share/texlive/texmf-dist/tex/generic/pgf/systemlayer/pgfsys-pdftex.def
File: pgfsys-pdftex.def 2023-01-15 v3.1.10 (3.1.10)

(/usr/share/texlive/texmf-dist/tex/generic/pgf/systemlayer/pgfsys-common-pdf.de
f
File: pgfsys-common-pdf.def 2023-01-15 v3.1.10 (3.1.10)
)))
(/usr/share/texlive/texmf-dist/tex/generic/pgf/systemlayer/pgfsyssoftpath.code.
tex
File: pgfsyssoftpath.code.tex 2023-01-15 v3.1.10 (3.1.10)
\pgfsyssoftpath@smallbuffer@items=\count329
\pgfsyssoftpath@bigbuffer@items=\count330
)
(/usr/share/texlive/texmf-dist/tex/generic/pgf/systemlayer/pgfsysprotocol.code.
tex
File: pgfsysprotocol.code.tex 2023-01-15 v3.1.10 (3.1.10)
))
(/usr/share/texlive/texmf-dist/tex/generic/pgf/basiclayer/pgfcore.code.tex
Package: pgfcore 2023-01-15 v3.1.10 (3.1.10)

(/usr/share/texlive/texmf-dist/tex/generic/pgf/math/pgfmath.code.tex
(/usr/share/texlive/texmf-dist/tex/generic/pgf/math/pgfmathutil.code.tex)
(/usr/share/texlive/texmf-dist/tex/generic/pgf/math/pgfmathparser.code.tex
\pgfmath@dimen=\dimen276
\pgfmath@count=\count331
\pgfmath@box=\box62
\pgfmath@toks=\toks37
\pgfmath@stack@operand=\toks38
\pgfmath@stack@operation=\toks39
)
(/usr/share/texlive/texmf-dist/tex/generic/pgf/math/pgfmathfunctions.code.tex)
(/usr/share/texlive/texmf-dist/tex/generic/pgf/math/pgfmathfunctions.basic.code
.tex)
(/usr/share/texlive/texmf-dist/tex/generic/pgf/math/pgfmathfunctions.trigonomet
ric.code.tex)
(/usr/share/texlive/texmf-dist/tex/generic/pgf/math/pgfmathfunctions.random.cod
e.tex)
(/usr/share/texlive/texmf-dist/tex/generic/pgf/math/pgfmathfunctions.comparison
.code.tex)
(/usr/share/texlive/texmf-dist/tex/generic/pgf/math/pgfmathfunctions.base.code.
tex)
(/usr/share/texlive/texmf-dist/tex/generic/pgf/math/pgfmathfunctions.round.code
.tex)
(/usr/share/texlive/texmf-dist/tex/generic/pgf/math/pgfmathfunctions.misc.code.
tex)
(/usr/share/texlive/texmf-dist/tex/generic/pgf/math/pgfmathfunctions.integerari
thmetics.code.tex)
(/usr/share/texlive/texmf-dist/tex/generic/pgf/math/pgfmathcalc.code.tex)
(/usr/share/texlive/texmf-dist/tex/generic/pgf/math/pgfmathfloat.code.tex
\c@pgfmathroundto@lastzeros=\count332
))
(/usr/share/texlive/texmf-dist/tex/generic/pgf/math/pgfint.code.tex)
(/usr/share/texlive/texmf-dist/tex/generic/pgf/basiclayer/pgfcorepoints.code.te
x
File: pgfcorepoints.code.tex 2023-01-15 v3.1.10 (3.1.10)
\pgf@picminx=\dimen277
\pgf@picmaxx=\dimen278
\pgf@picminy=\dimen279
\pgf@picmaxy=\dimen280
\pgf@pathminx=\dimen281
\pgf@pathmaxx=\dimen282
\pgf@pathminy=\dimen283
\pgf@pathmaxy=\dimen284
\pgf@xx=\dimen285
\pgf@xy=\dimen286
\pgf@yx=\dimen287
\pgf@yy=\dimen288
\pgf@zx=\dimen289
\pgf@zy=\dimen290
)
(/usr/share/texlive/texmf-dist/tex/generic/pgf/basiclayer/pgfcorepathconstruct.
code.tex
File: pgfcorepathconstruct.code.tex 2023-01-15 v3.1.10 (3.1.10)
\pgf@path@lastx=\dimen291
\pgf@path@lasty=\dimen292
)
(/usr/share/texlive/texmf-dist/tex/generic/pgf/basiclayer/pgfcorepathusage.code
.tex
File: pgfcorepathusage.code.tex 2023-01-15 v3.1.10 (3.1.10)
\pgf@shorten@end@additional=\dimen293
\pgf@shorten@start@additional=\dimen294
)
(/usr/share/texlive/texmf-dist/tex/generic/pgf/basiclayer/pgfcorescopes.code.te
x
File: pgfcorescopes.code.tex 2023-01-15 v3.1.10 (3.1.10)
\pgfpic=\box63
\pgf@hbox=\box64
\pgf@layerbox@main=\box65
\pgf@picture@serial@count=\count333
)
(/usr/share/texlive/texmf-dist/tex/generic/pgf/basiclayer/pgfcoregraphicstate.c
ode.tex
File: pgfcoregraphicstate.code.tex 2023-01-15 v3.1.10 (3.1.10)
\pgflinewidth=\dimen295
)
(/usr/share/texlive/texmf-dist/tex/generic/pgf/basiclayer/pgfcoretransformation
s.code.tex
File: pgfcoretransformations.code.tex 2023-01-15 v3.1.10 (3.1.10)
\pgf@pt@x=\dimen296
\pgf@pt@y=\dimen297
\pgf@pt@temp=\dimen298
)
(/usr/share/texlive/texmf-dist/tex/generic/pgf/basiclayer/pgfcorequick.code.tex
File: pgfcorequick.code.tex 2023-01-15 v3.1.10 (3.1.10)
)
(/usr/share/texlive/texmf-dist/tex/generic/pgf/basiclayer/pgfcoreobjects.code.t
ex
File: pgfcoreobjects.code.tex 2023-01-15 v3.1.10 (3.1.10)
)
(/usr/share/texlive/texmf-dist/tex/generic/pgf/basiclayer/pgfcorepathprocessing
.code.tex
File: pgfcorepathprocessing.code.tex 2023-01-15 v3.1.10 (3.1.10)
)
(/usr/share/texlive/texmf-dist/tex/generic/pgf/basiclayer/pgfcorearrows.code.te
x
File: pgfcorearrows.code.tex 2023-01-15 v3.1.10 (3.1.10)
\pgfarrowsep=\dimen299
)
(/usr/share/texlive/texmf-dist/tex/generic/pgf/basiclayer/pgfcoreshade.code.tex
File: pgfcoreshade.code.tex 2023-01-15 v3.1.10 (3.1.10)
\pgf@max=\dimen300
\pgf@sys@shading@range@num=\count334
\pgf@shadingcount=\count335
)
(/usr/share/texlive/texmf-dist/tex/generic/pgf/basiclayer/pgfcoreimage.code.tex
File: pgfcoreimage.code.tex 2023-01-15 v3.1.10 (3.1.10)
)
(/usr/share/texlive/texmf-dist/tex/generic/pgf/basiclayer/pgfcoreexternal.code.
tex
File: pgfcoreexternal.code.tex 2023-01-15 v3.1.10 (3.1.10)
\pgfexternal@startupbox=\box66
)
(/usr/share/texlive/texmf-dist/tex/generic/pgf/basiclayer/pgfcorelayers.code.te
x
File: pgfcorelayers.code.tex 2023-01-15 v3.1.10 (3.1.10)
)
(/usr/share/texlive/texmf-dist/tex/generic/pgf/basiclayer/pgfcoretransparency.c
ode.tex
File: pgfcoretransparency.code.tex 2023-01-15 v3.1.10 (3.1.10)
)
(/usr/share/texlive/texmf-dist/tex/generic/pgf/basiclayer/pgfcorepatterns.code.
tex
File: pgfcorepatterns.code.tex 2023-01-15 v3.1.10 (3.1.10)
)
(/usr/share/texlive/texmf-dist/tex/generic/pgf/basiclayer/pgfcorerdf.code.tex
File: pgfcorerdf.code.tex 2023-01-15 v3.1.10 (3.1.10)
)))
(/usr/share/texlive/texmf-dist/tex/generic/pgf/modules/pgfmoduleshapes.code.tex
File: pgfmoduleshapes.code.tex 2023-01-15 v3.1.10 (3.1.10)
\pgfnodeparttextbox=\box67
) (/usr/share/texlive/texmf-dist/tex/generic/pgf/modules/pgfmoduleplot.code.tex
File: pgfmoduleplot.code.tex 2023-01-15 v3.1.10 (3.1.10)
)
(/usr/share/texlive/texmf-dist/tex/latex/pgf/compatibility/pgfcomp-version-0-65
.sty
Package: pgfcomp-version-0-65 2023-01-15 v3.1.10 (3.1.10)
\pgf@nodesepstart=\dimen301
\pgf@nodesepend=\dimen302
)
(/usr/share/texlive/texmf-dist/tex/latex/pgf/compatibility/pgfcomp-version-1-18
.sty
Package: pgfcomp-version-1-18 2023-01-15 v3.1.10 (3.1.10)
)) (/usr/share/texlive/texmf-dist/tex/latex/tools/verbatim.sty
Package: verbatim 2023-11-06 v1.5v LaTeX2e package for verbatim enhancements
\every@verbatim=\toks40
\verbatim@line=\toks41
\verbatim@in@stream=\read5
)
(/usr/share/texlive/texmf-dist/tex/latex/environ/environ.sty
Package: environ 2014/05/04 v0.3 A new way to define environments

(/usr/share/texlive/texmf-dist/tex/latex/trimspaces/trimspaces.sty
Package: trimspaces 2009/09/17 v1.1 Trim spaces around a token list
))
\tcb@titlebox=\box68
\tcb@upperbox=\box69
\tcb@lowerbox=\box70
\tcb@phantombox=\box71
\c@tcbbreakpart=\count336
\c@tcblayer=\count337
\c@tcolorbox@number=\count338
\l__tcobox_tmpa_box=\box72
\l__tcobox_tmpa_dim=\dimen303
\tcb@temp=\box73
\tcb@temp=\box74
\tcb@temp=\box75
\tcb@temp=\box76
)
(/usr/share/texlive/texmf-dist/tex/latex/tcolorbox/tcbbreakable.code.tex
Library (tcolorbox): 'tcbbreakable.code.tex' version '6.2.0'
(/usr/share/texlive/texmf-dist/tex/latex/pdfcol/pdfcol.sty
Package: pdfcol 2022-09-21 v1.7 Handle new color stacks for pdfTeX (HO)
)
Package pdfcol Info: New color stack `tcb@breakable' = 1 on input line 23.
\tcb@testbox=\box77
\tcb@totalupperbox=\box78
\tcb@totallowerbox=\box79
)
(/usr/share/texlive/texmf-dist/tex/latex/placeins/placeins.sty
Package: placeins 2005/04/18  v 2.2
)
(/usr/share/texlive/texmf-dist/tex/latex/tools/tabularx.sty
Package: tabularx 2023/07/08 v2.11c `tabularx' package (DPC)
\TX@col@width=\dimen304
\TX@old@table=\dimen305
\TX@old@col=\dimen306
\TX@target=\dimen307
\TX@delta=\dimen308
\TX@cols=\count339
\TX@ftn=\toks42
)
(/usr/share/texlive/texmf-dist/tex/latex/diagbox/diagbox.sty
Package: diagbox 2020/02/09 v2.3 Making table heads with diagonal lines

(/usr/share/texlive/texmf-dist/tex/latex/pict2e/pict2e.sty
Package: pict2e 2020/09/30 v0.4b Improved picture commands (HjG,RN,JT)

(/usr/share/texlive/texmf-dist/tex/latex/pict2e/pict2e.cfg
File: pict2e.cfg 2016/02/05 v0.1u pict2e configuration for teTeX/TeXLive
)
Package pict2e Info: Driver file: pdftex.def on input line 112.
Package pict2e Info: Driver file for pict2e: p2e-pdftex.def on input line 114.

(/usr/share/texlive/texmf-dist/tex/latex/pict2e/p2e-pdftex.def
File: p2e-pdftex.def 2016/02/05 v0.1u Driver-dependant file (RN,HjG,JT)
)
\pIIe@GRAPH=\toks43
\@arclen=\dimen309
\@arcrad=\dimen310
\pIIe@tempdima=\dimen311
\pIIe@tempdimb=\dimen312
\pIIe@tempdimc=\dimen313
\pIIe@tempdimd=\dimen314
\pIIe@tempdime=\dimen315
\pIIe@tempdimf=\dimen316
)
\diagbox@boxa=\box80
\diagbox@boxb=\box81
\diagbox@boxm=\box82
\diagbox@wd=\dimen317
\diagbox@ht=\dimen318
\diagbox@insepl=\dimen319
\diagbox@insepr=\dimen320
\diagbox@outsepl=\dimen321
\diagbox@outsepr=\dimen322
) (./SI.aux)
\openout1 = `SI.aux'.

LaTeX Font Info:    Checking defaults for OML/cmm/m/it on input line 78.
LaTeX Font Info:    ... okay on input line 78.
LaTeX Font Info:    Checking defaults for OMS/cmsy/m/n on input line 78.
LaTeX Font Info:    ... okay on input line 78.
LaTeX Font Info:    Checking defaults for OT1/cmr/m/n on input line 78.
LaTeX Font Info:    ... okay on input line 78.
LaTeX Font Info:    Checking defaults for T1/cmr/m/n on input line 78.
LaTeX Font Info:    ... okay on input line 78.
LaTeX Font Info:    Checking defaults for TS1/cmr/m/n on input line 78.
LaTeX Font Info:    ... okay on input line 78.
LaTeX Font Info:    Checking defaults for OMX/cmex/m/n on input line 78.
LaTeX Font Info:    ... okay on input line 78.
LaTeX Font Info:    Checking defaults for U/cmr/m/n on input line 78.
LaTeX Font Info:    ... okay on input line 78.
LaTeX Font Info:    Checking defaults for PD1/pdf/m/n on input line 78.
LaTeX Font Info:    ... okay on input line 78.
LaTeX Font Info:    Checking defaults for PU/pdf/m/n on input line 78.
LaTeX Font Info:    ... okay on input line 78.

Package chemgreek Info: Activating mapping `default' on line 78.


(/usr/share/texlive/texmf-dist/tex/context/base/mkii/supp-pdf.mkii
[Loading MPS to PDF converter (version 2006.09.02).]
\scratchcounter=\count340
\scratchdimen=\dimen323
\scratchbox=\box83
\nofMPsegments=\count341
\nofMParguments=\count342
\everyMPshowfont=\toks44
\MPscratchCnt=\count343
\MPscratchDim=\dimen324
\MPnumerator=\count344
\makeMPintoPDFobject=\count345
\everyMPtoPDFconversion=\toks45
) (/usr/share/texlive/texmf-dist/tex/latex/epstopdf-pkg/epstopdf-base.sty
Package: epstopdf-base 2020-01-24 v2.11 Base part for package epstopdf
Package epstopdf-base Info: Redefining graphics rule for `.eps' on input line 4
85.

(/usr/share/texlive/texmf-dist/tex/latex/latexconfig/epstopdf-sys.cfg
File: epstopdf-sys.cfg 2010/07/13 v1.3 Configuration of (r)epstopdf for TeX Liv
e
))
*geometry* driver: auto-detecting
*geometry* detected driver: pdftex
*geometry* verbose mode - [ preamble ] result:
* driver: pdftex
* paper: <default>
* layout: <same size as paper>
* layoutoffset:(h,v)=(0.0pt,0.0pt)
* modes: twoside 
* h-part:(L,W,R)=(42.67912pt, 528.93675pt, 42.67912pt)
* v-part:(T,H,B)=(50.78827pt, 687.27621pt, 56.9055pt)
* \paperwidth=614.295pt
* \paperheight=794.96999pt
* \textwidth=528.93675pt
* \textheight=687.27621pt
* \oddsidemargin=-29.59087pt
* \evensidemargin=-29.59087pt
* \topmargin=-58.48172pt
* \headheight=12.0pt
* \headsep=25.0pt
* \topskip=9.0pt
* \footskip=30.0pt
* \marginparwidth=48.0pt
* \marginparsep=10.0pt
* \columnsep=10.0pt
* \skip\footins=8.0pt plus 4.0pt minus 2.0pt
* \hoffset=0.0pt
* \voffset=0.0pt
* \mag=1000
* \@twocolumntrue
* \@twosidetrue
* \@mparswitchtrue
* \@reversemarginfalse
* (1in=72.27pt=25.4mm, 1cm=28.453pt)

Package caption Info: Begin \AtBeginDocument code.
Package caption Info: subfig package v1.3 is loaded.
Package caption Info: float package is loaded.
Package caption Info: hyperref package is loaded.
Package caption Info: End \AtBeginDocument code.
Package hyperref Info: Link coloring OFF on input line 78.
(./SI.out) (./SI.out)
\@outlinefile=\write4
\openout4 = `SI.out'.

\figrulesep=\skip89
LaTeX Font Info:    Trying to load font information for T1+cmss on input line 1
80.
 (/usr/share/texlive/texmf-dist/tex/latex/base/t1cmss.fd
File: t1cmss.fd 2023/04/13 v2.5m Standard LaTeX font definitions
)
[1


{/var/lib/texmf/fonts/map/pdftex/updmap/pdftex.map}{/usr/share/texlive/texmf-di
st/fonts/enc/dvips/base/8r.enc}{/usr/share/texmf/fonts/enc/dvips/cm-super/cm-su
per-t1.enc}]
LaTeX Font Info:    Trying to load font information for OT1+ztmcm on input line
 203.
 (/usr/share/texlive/texmf-dist/tex/latex/psnfss/ot1ztmcm.fd
File: ot1ztmcm.fd 2000/01/03 Fontinst v1.801 font definitions for OT1/ztmcm.
)
LaTeX Font Info:    Trying to load font information for OML+ztmcm on input line
 203.

(/usr/share/texlive/texmf-dist/tex/latex/psnfss/omlztmcm.fd
File: omlztmcm.fd 2000/01/03 Fontinst v1.801 font definitions for OML/ztmcm.
)
LaTeX Font Info:    Trying to load font information for OMS+ztmcm on input line
 203.

(/usr/share/texlive/texmf-dist/tex/latex/psnfss/omsztmcm.fd
File: omsztmcm.fd 2000/01/03 Fontinst v1.801 font definitions for OMS/ztmcm.
)
LaTeX Font Info:    Trying to load font information for OMX+ztmcm on input line
 203.

(/usr/share/texlive/texmf-dist/tex/latex/psnfss/omxztmcm.fd
File: omxztmcm.fd 2000/01/03 Fontinst v1.801 font definitions for OMX/ztmcm.
)
LaTeX Font Info:    Trying to load font information for OT1+ptm on input line 2
03.

(/usr/share/texlive/texmf-dist/tex/latex/psnfss/ot1ptm.fd
File: ot1ptm.fd 2001/06/04 font definitions for OT1/ptm.
)
LaTeX Font Info:    Font shape `OT1/ptm/bx/n' in size <9> not available
(Font)              Font shape `OT1/ptm/b/n' tried instead on input line 203.
LaTeX Font Info:    Font shape `OT1/ptm/bx/n' in size <7> not available
(Font)              Font shape `OT1/ptm/b/n' tried instead on input line 203.
LaTeX Font Info:    Font shape `OT1/ptm/bx/n' in size <5> not available
(Font)              Font shape `OT1/ptm/b/n' tried instead on input line 203.


LaTeX Font Warning: Font shape `T1/cmss/b/n' undefined
(Font)              using `T1/cmss/bx/n' instead on input line 207.


LaTeX Font Warning: Font shape `T1/cmss/b/n' undefined
(Font)              using `T1/cmss/bx/n' instead on input line 207.

LaTeX Font Info:    Font shape `OT1/ptm/bx/n' in size <8> not available
(Font)              Font shape `OT1/ptm/b/n' tried instead on input line 209.
LaTeX Font Info:    Font shape `OT1/ptm/bx/n' in size <6> not available
(Font)              Font shape `OT1/ptm/b/n' tried instead on input line 209.
<SI-Figures/count.pdf, id=48, 1013.32954pt x 582.76472pt>
File: SI-Figures/count.pdf Graphic file (type pdf)
<use SI-Figures/count.pdf>
Package pdftex.def Info: SI-Figures/count.pdf  used on input line 243.
(pdftex.def)             Requested size: 242.4594pt x 139.43956pt.

LaTeX Font Warning: Font shape `T1/cmss/b/n' undefined
(Font)              using `T1/cmss/bx/n' instead on input line 244.


LaTeX Font Warning: Font shape `T1/cmss/b/n' undefined
(Font)              using `T1/cmss/bx/n' instead on input line 244.

<SI-Figures/eners.pdf, id=49, 996.72063pt x 577.20392pt>
File: SI-Figures/eners.pdf Graphic file (type pdf)
<use SI-Figures/eners.pdf>
Package pdftex.def Info: SI-Figures/eners.pdf  used on input line 250.
(pdftex.def)             Requested size: 242.4594pt x 140.40775pt.

LaTeX Font Warning: Font shape `T1/cmss/b/n' undefined
(Font)              using `T1/cmss/bx/n' instead on input line 251.


LaTeX Font Warning: Font shape `T1/cmss/b/n' undefined
(Font)              using `T1/cmss/bx/n' instead on input line 251.


Underfull \vbox (badness 10000) has occurred while \output is active []

<SI-Figures/total_ener_per_atom.pdf, id=50, 650.43pt x 650.43pt>
File: SI-Figures/total_ener_per_atom.pdf Graphic file (type pdf)
<use SI-Figures/total_ener_per_atom.pdf>
Package pdftex.def Info: SI-Figures/total_ener_per_atom.pdf  used on input line
 257.
(pdftex.def)             Requested size: 242.4594pt x 242.46162pt.


LaTeX Font Warning: Font shape `T1/cmss/b/n' undefined
(Font)              using `T1/cmss/bx/n' instead on input line 258.


LaTeX Font Warning: Font shape `T1/cmss/b/n' undefined
(Font)              using `T1/cmss/bx/n' instead on input line 258.

LaTeX Font Info:    Trying to load font information for T1+cmtt on input line 2
79.
(/usr/share/texlive/texmf-dist/tex/latex/base/t1cmtt.fd
File: t1cmtt.fd 2023/04/13 v2.5m Standard LaTeX font definitions
)
Overfull \hbox (10.6238pt too wide) in paragraph at lines 292--292
[]\T1/cmtt/m/n/9 calculator = NequIPCalculator.from_deployed_model([] 
 []


LaTeX Font Warning: Font shape `T1/cmss/b/n' undefined
(Font)              using `T1/cmss/bx/n' instead on input line 318.


LaTeX Font Warning: Font shape `T1/cmss/b/n' undefined
(Font)              using `T1/cmss/bx/n' instead on input line 318.


Underfull \vbox (badness 4391) has occurred while \output is active []

 [2


 <./SI-Figures/count.pdf> <./SI-Figures/eners.pdf> <./SI-Figures/total_ener_per
_atom.pdf>]

LaTeX Font Warning: Font shape `T1/cmss/b/n' undefined
(Font)              using `T1/cmss/bx/n' instead on input line 324.


LaTeX Font Warning: Font shape `T1/cmss/b/n' undefined
(Font)              using `T1/cmss/bx/n' instead on input line 324.


LaTeX Font Warning: Font shape `T1/cmss/b/n' undefined
(Font)              using `T1/cmss/bx/n' instead on input line 339.


LaTeX Font Warning: Font shape `T1/cmss/b/n' undefined
(Font)              using `T1/cmss/bx/n' instead on input line 339.


LaTeX Font Warning: Font shape `T1/cmss/b/n' undefined
(Font)              using `T1/cmss/bx/n' instead on input line 358.


LaTeX Font Warning: Font shape `T1/cmss/b/n' undefined
(Font)              using `T1/cmss/bx/n' instead on input line 358.


LaTeX Font Warning: Font shape `T1/cmss/b/n' undefined
(Font)              using `T1/cmss/bx/n' instead on input line 399.


LaTeX Font Warning: Font shape `T1/cmss/b/n' undefined
(Font)              using `T1/cmss/bx/n' instead on input line 399.

[3]

Package hyperref Warning: Token not allowed in a PDF string (Unicode):
(hyperref)                removing `math shift' on input line 437.


Package hyperref Warning: Token not allowed in a PDF string (Unicode):
(hyperref)                removing `subscript' on input line 437.


Package hyperref Warning: Token not allowed in a PDF string (Unicode):
(hyperref)                removing `math shift' on input line 437.


LaTeX Font Warning: Font shape `T1/cmss/b/n' undefined
(Font)              using `T1/cmss/bx/n' instead on input line 444.


LaTeX Font Warning: Font shape `T1/cmss/b/n' undefined
(Font)              using `T1/cmss/bx/n' instead on input line 444.


LaTeX Font Warning: Font shape `T1/cmss/b/n' undefined
(Font)              using `T1/cmss/bx/n' instead on input line 487.


LaTeX Font Warning: Font shape `T1/cmss/b/n' undefined
(Font)              using `T1/cmss/bx/n' instead on input line 487.


LaTeX Font Warning: Font shape `T1/cmss/b/n' undefined
(Font)              using `T1/cmss/bx/n' instead on input line 516.


LaTeX Font Warning: Font shape `T1/cmss/b/n' undefined
(Font)              using `T1/cmss/bx/n' instead on input line 516.

<SI-Figures/Energy_Pathway_CO.pdf, id=193, 684.77959pt x 541.29915pt>
File: SI-Figures/Energy_Pathway_CO.pdf Graphic file (type pdf)
<use SI-Figures/Energy_Pathway_CO.pdf>
Package pdftex.def Info: SI-Figures/Energy_Pathway_CO.pdf  used on input line 5
37.
(pdftex.def)             Requested size: 252.67043pt x 199.7324pt.
<SI-Figures/Energy_Pathway_DH.pdf, id=194, 684.77959pt x 541.29915pt>
File: SI-Figures/Energy_Pathway_DH.pdf Graphic file (type pdf)
<use SI-Figures/Energy_Pathway_DH.pdf>
Package pdftex.def Info: SI-Figures/Energy_Pathway_DH.pdf  used on input line 5
38.
(pdftex.def)             Requested size: 252.67043pt x 199.7324pt.

Underfull \hbox (badness 10000) in paragraph at lines 537--539
[][]
 []


LaTeX Font Warning: Font shape `T1/cmss/b/n' undefined
(Font)              using `T1/cmss/bx/n' instead on input line 539.


LaTeX Font Warning: Font shape `T1/cmss/b/n' undefined
(Font)              using `T1/cmss/bx/n' instead on input line 539.

[4 <./SI-Figures/Energy_Pathway_CO.pdf> <./SI-Figures/Energy_Pathway_DH.pdf>]

LaTeX Font Warning: Font shape `T1/cmss/b/n' undefined
(Font)              using `T1/cmss/bx/n' instead on input line 551.


LaTeX Font Warning: Font shape `T1/cmss/b/n' undefined
(Font)              using `T1/cmss/bx/n' instead on input line 551.


LaTeX Font Warning: Font shape `T1/cmss/b/n' undefined
(Font)              using `T1/cmss/bx/n' instead on input line 577.


LaTeX Font Warning: Font shape `T1/cmss/b/n' undefined
(Font)              using `T1/cmss/bx/n' instead on input line 577.

[5

]
<SI-Figures/All_FC_7_LJ.pdf, id=321, 994.05441pt x 593.90694pt>
File: SI-Figures/All_FC_7_LJ.pdf Graphic file (type pdf)
<use SI-Figures/All_FC_7_LJ.pdf>
Package pdftex.def Info: SI-Figures/All_FC_7_LJ.pdf  used on input line 623.
(pdftex.def)             Requested size: 238.01991pt x 142.20526pt.
<SI-Figures/All_DH_7_LJ.pdf, id=322, 994.05441pt x 593.90694pt>
File: SI-Figures/All_DH_7_LJ.pdf Graphic file (type pdf)
<use SI-Figures/All_DH_7_LJ.pdf>
Package pdftex.def Info: SI-Figures/All_DH_7_LJ.pdf  used on input line 626.
(pdftex.def)             Requested size: 238.01991pt x 142.20526pt.
<SI-Figures/All_FC_7_Au.pdf, id=323, 994.05441pt x 593.90694pt>
File: SI-Figures/All_FC_7_Au.pdf Graphic file (type pdf)
<use SI-Figures/All_FC_7_Au.pdf>
Package pdftex.def Info: SI-Figures/All_FC_7_Au.pdf  used on input line 629.
(pdftex.def)             Requested size: 238.01991pt x 142.20526pt.
<SI-Figures/All_DH_7_Au.pdf, id=324, 994.05441pt x 593.90694pt>
File: SI-Figures/All_DH_7_Au.pdf Graphic file (type pdf)
<use SI-Figures/All_DH_7_Au.pdf>
Package pdftex.def Info: SI-Figures/All_DH_7_Au.pdf  used on input line 632.
(pdftex.def)             Requested size: 238.01991pt x 142.20526pt.


LaTeX Font Warning: Font shape `T1/cmss/b/n' undefined
(Font)              using `T1/cmss/bx/n' instead on input line 633.


LaTeX Font Warning: Font shape `T1/cmss/b/n' undefined
(Font)              using `T1/cmss/bx/n' instead on input line 633.

[6


 <./SI-Figures/All_FC_7_LJ.pdf> <./SI-Figures/All_DH_7_LJ.pdf> <./SI-Figures/Al
l_FC_7_Au.pdf> <./SI-Figures/All_DH_7_Au.pdf>]
<SI-Figures/min000009_1_055_FC.pdf, id=539, 1453.92244pt x 644.144pt>
File: SI-Figures/min000009_1_055_FC.pdf Graphic file (type pdf)
<use SI-Figures/min000009_1_055_FC.pdf>
Package pdftex.def Info: SI-Figures/min000009_1_055_FC.pdf  used on input line 
648.
(pdftex.def)             Requested size: 158.68263pt x 70.2958pt.
<SI-Figures/min000009_1_055_DH.pdf, id=540, 1453.92244pt x 644.144pt>
File: SI-Figures/min000009_1_055_DH.pdf Graphic file (type pdf)
<use SI-Figures/min000009_1_055_DH.pdf>
Package pdftex.def Info: SI-Figures/min000009_1_055_DH.pdf  used on input line 
651.
(pdftex.def)             Requested size: 158.68263pt x 70.2958pt.
<SI-Figures/min000009_1_055_IH.pdf, id=541, 1453.92244pt x 644.144pt>
File: SI-Figures/min000009_1_055_IH.pdf Graphic file (type pdf)
<use SI-Figures/min000009_1_055_IH.pdf>
Package pdftex.def Info: SI-Figures/min000009_1_055_IH.pdf  used on input line 
654.
(pdftex.def)             Requested size: 158.68263pt x 70.2958pt.
<SI-Figures/min000003_1_147_FC.pdf, id=542, 1474.35817pt x 652.26192pt>
File: SI-Figures/min000003_1_147_FC.pdf Graphic file (type pdf)
<use SI-Figures/min000003_1_147_FC.pdf>
Package pdftex.def Info: SI-Figures/min000003_1_147_FC.pdf  used on input line 
657.
(pdftex.def)             Requested size: 158.68263pt x 70.19641pt.
<SI-Figures/min000003_1_147_DH.pdf, id=543, 1474.35817pt x 644.144pt>
File: SI-Figures/min000003_1_147_DH.pdf Graphic file (type pdf)
<use SI-Figures/min000003_1_147_DH.pdf>
Package pdftex.def Info: SI-Figures/min000003_1_147_DH.pdf  used on input line 
660.
(pdftex.def)             Requested size: 158.68263pt x 69.32275pt.
<SI-Figures/min000003_1_147_IH.pdf, id=544, 1474.35817pt x 644.144pt>
File: SI-Figures/min000003_1_147_IH.pdf Graphic file (type pdf)
<use SI-Figures/min000003_1_147_IH.pdf>
Package pdftex.def Info: SI-Figures/min000003_1_147_IH.pdf  used on input line 
663.
(pdftex.def)             Requested size: 158.68263pt x 69.32275pt.
<SI-Figures/min000005_1_309_FC.pdf, id=545, 1474.35817pt x 644.144pt>
File: SI-Figures/min000005_1_309_FC.pdf Graphic file (type pdf)
<use SI-Figures/min000005_1_309_FC.pdf>
Package pdftex.def Info: SI-Figures/min000005_1_309_FC.pdf  used on input line 
666.
(pdftex.def)             Requested size: 158.68263pt x 69.32275pt.
<SI-Figures/min000005_1_309_DH.pdf, id=546, 1474.35817pt x 644.144pt>
File: SI-Figures/min000005_1_309_DH.pdf Graphic file (type pdf)
<use SI-Figures/min000005_1_309_DH.pdf>
Package pdftex.def Info: SI-Figures/min000005_1_309_DH.pdf  used on input line 
669.
(pdftex.def)             Requested size: 158.68263pt x 69.32275pt.
<SI-Figures/min000005_1_309_IH.pdf, id=547, 1474.35817pt x 653.61983pt>
File: SI-Figures/min000005_1_309_IH.pdf Graphic file (type pdf)
<use SI-Figures/min000005_1_309_IH.pdf>
Package pdftex.def Info: SI-Figures/min000005_1_309_IH.pdf  used on input line 
672.
(pdftex.def)             Requested size: 158.68263pt x 70.34254pt.
<SI-Figures/min000000_3_561_FC.pdf, id=548, 1494.79388pt x 644.144pt>
File: SI-Figures/min000000_3_561_FC.pdf Graphic file (type pdf)
<use SI-Figures/min000000_3_561_FC.pdf>
Package pdftex.def Info: SI-Figures/min000000_3_561_FC.pdf  used on input line 
675.
(pdftex.def)             Requested size: 158.68263pt x 68.37918pt.
<SI-Figures/min000000_3_561_DH.pdf, id=549, 1474.35817pt x 644.144pt>
File: SI-Figures/min000000_3_561_DH.pdf Graphic file (type pdf)
<use SI-Figures/min000000_3_561_DH.pdf>
Package pdftex.def Info: SI-Figures/min000000_3_561_DH.pdf  used on input line 
678.
(pdftex.def)             Requested size: 158.68263pt x 69.32275pt.
<SI-Figures/min000000_3_561_IH.pdf, id=550, 1494.79388pt x 644.144pt>
File: SI-Figures/min000000_3_561_IH.pdf Graphic file (type pdf)
<use SI-Figures/min000000_3_561_IH.pdf>
Package pdftex.def Info: SI-Figures/min000000_3_561_IH.pdf  used on input line 
681.
(pdftex.def)             Requested size: 158.68263pt x 68.37918pt.


LaTeX Font Warning: Font shape `T1/cmss/b/n' undefined
(Font)              using `T1/cmss/bx/n' instead on input line 682.


LaTeX Font Warning: Font shape `T1/cmss/b/n' undefined
(Font)              using `T1/cmss/bx/n' instead on input line 682.

[7


 <./SI-Figures/min000009_1_055_FC.pdf> <./SI-Figures/min000009_1_055_DH.pdf> <.
/SI-Figures/min000009_1_055_IH.pdf> <./SI-Figures/min000003_1_147_FC.pdf> <./SI
-Figures/min000003_1_147_DH.pdf> <./SI-Figures/min000003_1_147_IH.pdf> <./SI-Fi
gures/min000005_1_309_FC.pdf> <./SI-Figures/min000005_1_309_DH.pdf> <./SI-Figur
es/min000005_1_309_IH.pdf> <./SI-Figures/min000000_3_561_FC.pdf> <./SI-Figures/
min000000_3_561_DH.pdf> <./SI-Figures/min000000_3_561_IH.pdf>]
<SI-Figures/147_DH_ICS_Side.pdf, id=1111, 284.5029pt x 284.5029pt>
File: SI-Figures/147_DH_ICS_Side.pdf Graphic file (type pdf)
<use SI-Figures/147_DH_ICS_Side.pdf>
Package pdftex.def Info: SI-Figures/147_DH_ICS_Side.pdf  used on input line 694
.
(pdftex.def)             Requested size: 158.68263pt x 158.68237pt.
<SI-Figures/309_DH_ICS_Side.pdf, id=1112, 284.5029pt x 284.5029pt>
File: SI-Figures/309_DH_ICS_Side.pdf Graphic file (type pdf)
<use SI-Figures/309_DH_ICS_Side.pdf>
Package pdftex.def Info: SI-Figures/309_DH_ICS_Side.pdf  used on input line 697
.
(pdftex.def)             Requested size: 158.68263pt x 158.68237pt.
<SI-Figures/561_DH_ICS_Side.pdf, id=1113, 284.5029pt x 284.5029pt>
File: SI-Figures/561_DH_ICS_Side.pdf Graphic file (type pdf)
<use SI-Figures/561_DH_ICS_Side.pdf>
Package pdftex.def Info: SI-Figures/561_DH_ICS_Side.pdf  used on input line 700
.
(pdftex.def)             Requested size: 158.68263pt x 158.68237pt.
<SI-Figures/147_FCC_ICS_100.pdf, id=1114, 284.5029pt x 284.5029pt>
File: SI-Figures/147_FCC_ICS_100.pdf Graphic file (type pdf)
<use SI-Figures/147_FCC_ICS_100.pdf>
Package pdftex.def Info: SI-Figures/147_FCC_ICS_100.pdf  used on input line 703
.
(pdftex.def)             Requested size: 158.68263pt x 158.68237pt.
<SI-Figures/309_FCC_ICS_100.pdf, id=1115, 284.5029pt x 284.5029pt>
File: SI-Figures/309_FCC_ICS_100.pdf Graphic file (type pdf)
<use SI-Figures/309_FCC_ICS_100.pdf>
Package pdftex.def Info: SI-Figures/309_FCC_ICS_100.pdf  used on input line 706
.
(pdftex.def)             Requested size: 158.68263pt x 158.68237pt.
<SI-Figures/561_FCC_ICS_100.pdf, id=1116, 284.5029pt x 284.5029pt>
File: SI-Figures/561_FCC_ICS_100.pdf Graphic file (type pdf)
<use SI-Figures/561_FCC_ICS_100.pdf>
Package pdftex.def Info: SI-Figures/561_FCC_ICS_100.pdf  used on input line 709
.
(pdftex.def)             Requested size: 158.68263pt x 158.68237pt.


LaTeX Font Warning: Font shape `T1/cmss/b/n' undefined
(Font)              using `T1/cmss/bx/n' instead on input line 710.


LaTeX Font Warning: Font shape `T1/cmss/b/n' undefined
(Font)              using `T1/cmss/bx/n' instead on input line 710.

(./SI.bbl

LaTeX Font Warning: Font shape `T1/cmss/b/n' undefined
(Font)              using `T1/cmss/m/n' instead on input line 4.

) [8

 <./SI-Figures/147_DH_ICS_Side.pdf> <./SI-Figures/309_DH_ICS_Side.pdf

pdfTeX warning: /usr/bin/pdflatex (file ./SI-Figures/309_DH_ICS_Side.pdf): PDF 
inclusion: multiple pdfs with page group included in a single page
> <./SI-Figures/561_DH_ICS_Side.pdf

pdfTeX warning: /usr/bin/pdflatex (file ./SI-Figures/561_DH_ICS_Side.pdf): PDF 
inclusion: multiple pdfs with page group included in a single page
> <./SI-Figures/147_FCC_ICS_100.pdf

pdfTeX warning: /usr/bin/pdflatex (file ./SI-Figures/147_FCC_ICS_100.pdf): PDF 
inclusion: multiple pdfs with page group included in a single page
> <./SI-Figures/309_FCC_ICS_100.pdf

pdfTeX warning: /usr/bin/pdflatex (file ./SI-Figures/309_FCC_ICS_100.pdf): PDF 
inclusion: multiple pdfs with page group included in a single page
> <./SI-Figures/561_FCC_ICS_100.pdf

pdfTeX warning: /usr/bin/pdflatex (file ./SI-Figures/561_FCC_ICS_100.pdf): PDF 
inclusion: multiple pdfs with page group included in a single page
>] 
enddocument/afterlastpage: lastpage setting LastPage.
(./SI.aux)
 ***********
LaTeX2e <2023-11-01> patch level 1
L3 programming layer <2024-01-22>
 ***********


LaTeX Font Warning: Some font shapes were not available, defaults substituted.

Package rerunfilecheck Info: File `SI.out' has not changed.
(rerunfilecheck)             Checksum: 4F76C1DBC802E821F0BE94DD2F5F8816;1450.
 ) 
Here is how much of TeX's memory you used:
 28185 strings out of 474222
 539706 string characters out of 5748733
 1951975 words of memory out of 5000000
 49843 multiletter control sequences out of 15000+600000
 624230 words of font info for 127 fonts, out of 8000000 for 9000
 1141 hyphenation exceptions out of 8191
 83i,13n,87p,743b,551s stack positions out of 10000i,1000n,20000p,200000b,200000s
</usr/share/texlive/texmf-dist/fonts/type1/bitstrea/charter/bchb8a.pfb></usr/
share/texlive/texmf-dist/fonts/type1/bitstrea/charter/bchr8a.pfb></usr/share/te
xlive/texmf-dist/fonts/type1/bitstrea/charter/bchri8a.pfb></usr/share/texlive/t
exmf-dist/fonts/type1/public/amsfonts/cm/cmmi10.pfb></usr/share/texlive/texmf-d
ist/fonts/type1/public/amsfonts/cm/cmr10.pfb></usr/share/texlive/texmf-dist/fon
ts/type1/public/amsfonts/cm/cmsy10.pfb></usr/share/texmf/fonts/type1/public/cm-
super/sfsi0800.pfb></usr/share/texmf/fonts/type1/public/cm-super/sfss0800.pfb><
/usr/share/texmf/fonts/type1/public/cm-super/sfss1200.pfb></usr/share/texmf/fon
ts/type1/public/cm-super/sfsx0800.pfb></usr/share/texmf/fonts/type1/public/cm-s
uper/sftt0800.pfb></usr/share/texmf/fonts/type1/public/cm-super/sftt0900.pfb></
usr/share/texlive/texmf-dist/fonts/type1/urw/symbol/usyr.pfb></usr/share/texliv
e/texmf-dist/fonts/type1/urw/symbol/usyr.pfb></usr/share/texlive/texmf-dist/fon
ts/type1/urw/times/utmr8a.pfb></usr/share/texlive/texmf-dist/fonts/type1/urw/ti
mes/utmri8a.pfb>
Output written on SI.pdf (8 pages, 11674696 bytes).
PDF statistics:
 1246 PDF objects out of 1440 (max. 8388607)
 442 compressed objects within 5 object streams
 59 named destinations out of 1000 (max. 500000)
 204 words of extra memory for PDF output out of 10000 (max. 10000000)
