# Supplementary material for: The transformation mechanisms among cuboctahedra, Ino's decahedra and icosahedra structures of magic-size gold nanoclusters
Source: Nanoscale Adv. 2026 May 19. Online ahead of print. doi: 10.1039/d6na00012f (PMC13185000; doi:10.1039/d6na00012f)
Supplement: NA-OLF-D6NA00012F-s001 [file NA-OLF-D6NA00012F-s001.zip › SupportingInformation/SI.out]

\BOOKMARK [2][-]{subsection.0.1}{\376\377\000T\000r\000a\000i\000n\000i\000g\000\040\000D\000a\000t\000a\000s\000e\000t}{}% 1
\BOOKMARK [2][-]{subsection.0.2}{\376\377\000S\000a\000d\000d\000l\000e\000\040\000P\000o\000i\000n\000t\000\040\000S\000e\000a\000r\000c\000h}{}% 2
\BOOKMARK [2][-]{subsection.0.3}{\376\377\000I\000o\000n\000i\000z\000e\000d\000\040\000N\000E\000B\000\040\000o\000f\000\040\000A\000u\0005\0005}{}% 3
\BOOKMARK [2][-]{subsection.0.4}{\376\377\000G\000l\000o\000b\000a\000l\000\040\000O\000p\000t\000i\000m\000i\000z\000a\000t\000i\000o\000n}{}% 4
\BOOKMARK [2][-]{subsection.0.5}{\376\377\000E\000n\000e\000r\000g\000y\000\040\000P\000r\000o\000f\000i\000l\000e\000s\000\040\000A\000l\000o\000n\000g\000\040\000L\000o\000w\000-\000F\000r\000e\000q\000u\000e\000n\000c\000y\000\040\000M\000o\000d\000e}{}% 5
\BOOKMARK [2][-]{subsection.0.6}{\376\377\000R\000o\000l\000e\000\040\000o\000f\000\040\000S\000o\000f\000t\000\040\000M\000o\000d\000e\000s\000\040\000i\000n\000\040\000a\000n\000d\000\040\000a\000s\000y\000m\000m\000e\000t\000r\000i\000c\000\040\000T\000r\000a\000n\000s\000f\000o\000r\000m\000a\000t\000i\000o\000n\000s}{}% 6
\BOOKMARK [2][-]{subsection.0.7}{\376\377\000M\000i\000n\000i\000m\000u\000m\000\040\000E\000n\000e\000r\000g\000y\000\040\000P\000a\000t\000h\000w\000a\000y\000s\000\040\000a\000n\000d\000\040\000V\000i\000b\000r\000a\000t\000i\000o\000n\000a\000l\000\040\000M\000o\000d\000e\000s}{}% 7
